# Supplementary material for: Physical health risks of middle-aged people with low social independence: fatal diseases in men, and little attendance to cancer screenings in both sexes
Source: PeerJ. 2023 Feb 20;11:e14904. doi: 10.7717/peerj.14904 (PMC9948749; doi:10.7717/peerj.14904)
Supplement: Table S1 — CI: confidence interval, NS: not statistical [file peerj-11-14904-s001.xlsx]

## Sheet: Sheet1
		Men aged 40-49					Men aged 50-59					Men aged 60-69
	Characteristics	Low social independent n=446	Control n=9302	p value	odds ratio (95% CI)		Low social independent n=226	Control n=8006	p value	odds ratio (95% CI)		Low social independent n=124	Control n=4690	p value	odds ratio (95% CI)
Lifestyle	Smoking status
	Abstainer	312 (70.0)	5310 (57.1)	ref	ref		171 (75.7)	4831 (60.3)	ref	ref		81 (65.3)	3302 (70.4)	ref	ref
	Moderate smoker	111 (24.9)	3269 (35.1)	<0.001	0.58(0.46-0.72)		53 (23.5)	2472 (30.9)	0.002	0.61(0.44-0.83)		34 (27.4)	1087 (23.2)	0.241	1.28(0.85-1.91)
	Heavy smoker	23 (5.2)	723 (7.8)	0.005	0.54(0.35-0.83)		2 (0.9)	703 (8.8)	<0.001	0.08(0.02-0.32)		9 (7.3)	301 (6.4)	0.579	1.22(0.61-2.45)
	Drinking status
	Abstainer	343 (76.9)	4407 (47.4)	ref	ref		165 (73.0)	2972 (37.1)	ref	ref		80 (64.5)	1380 (29.4)	ref	ref
	Moderate drinker	79 (17.7)	3176 (34.1)	<0.001	0.32(0.25-0.41)		46 (20.4)	3305 (41.3)	<0.001	0.25(0.18-0.35)		37 (29.8)	2340 (49.9)	<0.001	0.27(0.18-0.41)
	Heavy drinker	23 (5.2)	1683 (18.1)	<0.001	0.18(0.11-0.27)		15 (6.6)	1704 (21.3)	<0.001	0.16(0.09-0.27)		7 (5.6)	958 (20.4)	<0.001	0.13(0.06-0.27)
	Unknown	1 (0.2)	36 (0.4)	0.31	0.36(0.05-2.61)		0 (0.0)	25 (0.3)	0.965	0.00(0.00-1.85*10242)		0 (0.0)	12 (0.3)	0.976	0.00(0.00-Inf)
Consultation	Diabetes
	No	417 (93.5)	8973 (96.5)	ref	ref		203 (89.8)	7413 (92.6)	ref	ref		101 (81.5)	4120 (87.8)	ref	ref
	Yes	29 (6.5)	329 (3.5)	0.003	1.90(1.28-2.81)		23 (10.2)	593 (7.4)	0.123	1.42(0.91-2.20)		23 (18.5)	570 (12.2)	0.038	1.65(1.04-2.61)
	Obesity
	No	441 (98.9)	9246 (99.4)	ref	ref		222 (98.2)	7933 (99.1)	ref	ref		123 (99.2)	4630 (98.7)	ref	ref
	Yes	5 (1.1)	56 (0.6)	0.203	1.87(0.75-4.70)		4 (1.8)	73 (0.9)	0.161	1.96(0.71-5.40)		1 (0.8)	60 (1.3)	0.645	0.63(0.09-4.56)
	Dyslipidemia
	No	431 (96.6)	8991 (96.7)	ref	ref		219 (96.9)	7426 (92.8)	ref	ref		116 (93.5)	4192 (89.4)	ref	ref
	Yes	15 (3.4)	311 (3.3)	0.893	1.01(0.59-1.70)		7 (3.1)	580 (7.2)	0.012	0.41(0.19-0.87)		8 (6.5)	498 (10.6)	0.18	0.58(0.28-1.20)
	Hypertension
	No	420 (94.2)	8767 (94.2)	ref	ref		210 (92.9)	6763 (84.5)	ref	ref		103 (83.1)	3359 (71.6)	ref	ref
	Yes	26 (5.8)	535 (5.8)	0.917	1.01(0.68-1.52)		16 (7.1)	1243 (15.5)	<0.001	0.41(0.25-0.69)		21 (16.9)	1331 (28.4)	0.004	0.51(0.32-0.83)
	Depression
	No	358 (80.3)	9073 (97.5)	ref	ref		187 (82.7)	7863 (98.2)	ref	ref		117 (94.4)	4640 (98.9)	ref	ref
	Yes	88 (19.7)	229 (2.5)	<0.001	9.74(7.45-12.73)		39 (17.3)	143 (1.8)	<0.001	11.47(7.82-16.81)		7 (5.6)	50 (1.1)	<0.001	5.55(2.47-12.51)
	Stroke, cerebral hemorrhage
	No	440 (98.7)	9272 (99.7)	ref	ref		221 (97.8)	7950 (99.3)	ref	ref		121 (97.6)	4625 (98.6)	ref	ref
	Yes	6 (1.3)	30 (0.3)	0.005	4.21(1.75-10.18)		5 (2.2)	56 (0.7)	0.026	3.21(1.27-8.10)		3 (2.4)	65 (1.4)	0.255	1.76(0.55-5.69)
	Myocardial infarction, angina
	No	439 (98.4)	9261 (99.6)	ref	ref		222 (98.2)	7892 (98.6)	ref	ref		114 (91.9)	4542 (96.8)	ref	ref
	Yes	7 (1.6)	41 (0.4)	0.006	3.60(1.61-8.07)		4 (1.8)	114 (1.4)	0.568	1.25(0.46-3.41)		10 (8.1)	148 (3.2)	0.007	2.69(1.38-5.24)
	Other cardiovascular diseases
	No	441 (98.9)	9253 (99.5)	ref	ref		221 (97.8)	7894 (98.6)	ref	ref		121 (97.6)	4566 (97.4)	ref	ref
	Yes	5 (1.1)	49 (0.5)	0.107	2.14(0.85-5.40)		5 (2.2)	112 (1.4)	0.256	1.59(0.64-3.94)		3 (2.4)	124 (2.6)	0.878	0.91(0.29-2.91)
	Gastric and duodenum diseases
	No	439 (98.4)	9239 (99.3)	ref	ref		222 (98.2)	7884 (98.5)	ref	ref		120 (96.8)	4571 (97.5)	ref	ref
	Yes	7 (1.6)	63 (0.7)	0.04	2.34(1.06-5.14)		4 (1.8)	122 (1.5)	0.779	1.16(0.43-3.18)		4 (3.2)	119 (2.5)	0.559	1.28(0.47-3.52)
	Liver and gallbladder diseases
	No	442 ( 99.1)	9248 (99.4)	ref	ref		224 (99.1)	7931 (99.1)	ref	ref		120 (96.8)	4629 (98.7)	ref	ref
	Yes	4 (0.9)	54 (0.6)	0.339	1.55(0.56-4.30)		2 (0.9)	75 (0.9)	0.936	0.94(0.23-3.87)		4 (3.2)	61 (1.3)	0.085	2.53(0.91-7.07)
	Other digestive diseases
	No	440 (98.7)	9240 (99.3)	ref	ref		224 (99.1)	7907 (98.8)	ref	ref		122 (98.4)	4614 (98.4)	ref	ref
	Yes	6 (1.3)	62 (0.7)	0.131	2.03(0.87-4.72)		2 (0.9)	99 (1.2)	0.637	0.71(0.17-2.91)		2 (1.6)	76 (1.6)	0.995	1.00(0.24-4.10)
	Kidney diseases
	No	437 (98.0)	9251 (99.5)	ref	ref		218 (96.5)	7941 (99.2)	ref	ref		119 (96.0)	4638 (98.9)	ref	ref
	Yes	9 (2.0)	51 (0.5)	<0.001	3.74(1.83-7.64)		8 (3.5)	65 (0.8)	<0.001	4.48(2.12-9.46)		5 (4.0)	52 (1.1)	0.015	3.75(1.47-9.55)
	Anemia
	No	443 (99.3)	9286 (99.8)	ref	ref		224 (99.1)	7993 (99.8)	ref	ref		124 (100.0)	4669 (99.6)	ref	ref
	Yes	3 (0.7)	16 (0.2)	0.03	3.93(1.14-13.54)		2 (0.9)	13 (0.2)	0.026	5.49(1.23-24.47)		0 (0.0)	21 (0.4)	0.98	0.00(0.00-Inf)
	Osteoporosis
	No	446 (100.0)	9302 (100.0)	ref	ref		226 (100.0)	8001 (99.9)	ref	ref		123 (99.2)	4682 (99.8)	ref	ref
	Yes	0 (0.0)	0 (0.0)	NS	NS		0 (0.0)	5 (0.1)	0.978	0.00(0.00-Inf)		1 (0.8)	8 (0.2)	0.209	4.76(0.59-38.34)
	Cancer
	No	444 (99.6)	9285 (99.8)	ref	ref		223 (98.7)	7966 (99.5)	ref	ref		122 (98.4)	4637 (98.9)	ref	ref
	Yes	2 (0.4)	17 (0.2)	0.215	2.46(0.57-10.68)		3 (1.3)	40 (0.5)	0.113	2.68(0.82-8.73)		2 (1.6)	53 (1.1)	0.653	1.43(0.35-5.95)
Screening	Gastric cancer in 2 years
	No	401 (89.9)	4673 (50.2)	ref	ref		192 (85.0)	3295 (41.2)	ref	ref		96 (77.4)	1803 (38.4)	ref	ref
	Yes	45 (10.1)	4629 (49.8)	<0.001	0.11(0.08-0.15)		34 (15.0)	4711 (58.8)	<0.001	0.12(0.09-0.18)		28 (22.6)	2887 (61.6)	<0.001	0.18(0.12-0.28)
	Lung cancer in 1 year
	No	386 (86.5)	4449 (47.8)	ref	ref		186 (82.3)	3110 (38.8)	ref	ref		93 (75.0)	1769 (37.7)	ref	ref
	Yes	60 (13.5)	4853 (52.2)	<0.001	0.14(0.11-0.19)		40 (17.7)	4896 (61.2)	<0.001	0.14(0.10-0.19)		31 (25.0)	2921 (62.3)	<0.001	0.20(0.13-0.3)
	Colon cancer in 1 year
	No	402 (90.1)	5266 (56.6)	ref	ref		195 (86.3)	3801 (47.5)	ref	ref		98 (79.0)	2092 (44.6)	ref	ref
	Yes	44 (9.9)	4036 (43.4)	<0.001	0.14(0.10-0.20)		31 (13.7)	4205 (52.5)	<0.001	0.14(0.10-0.21)		26 (21.0)	2598 (55.4)	<0.001	0.21(0.14-0.33)
