# Supplementary material for: Physical health risks of middle-aged people with low social independence: fatal diseases in men, and little attendance to cancer screenings in both sexes
Source: PeerJ. 2023 Feb 20;11:e14904. doi: 10.7717/peerj.14904 (PMC9948749; doi:10.7717/peerj.14904)
Supplement: Table S2 — CI: confidence interval [file peerj-11-14904-s002.xlsx]

## Sheet: Sheet1
		Women aged 40-49					Women aged 50-59					Women aged 60-69
	Characteristics	Low social independent n=217	Control n=7915	p value	odds ratio (95% CI)		Low social independent n=100	Control n=6896	p value	odds ratio (95% CI)		Low social independent n=30	Control n=2645	p value	odds ratio (95% CI)
Lifestyle	Smoking status
	Abstainer	188 (86.6)	6909 (87.3)	ref	ref		88 (88.0)	6296 (91.3)	ref	ref		28 (93.3)	2470 (93.4)	ref	ref
	Moderate smoker	23 (10.6)	941 (11.9)	0.631	0.90(0.58-1.39)		10 (10.0)	564 (8.2)	0.48	1.27(0.66-2.45)		2 (6.7)	172 (6.5)	0.972	1.03(0.24-4.34)
	Heavy smoker	6 (2.8)	65 (0.8)	0.005	3.39(1.45-7.93)		2 (2.0)	36 (0.5)	0.06	3.97(0.94-16.80)		0 (0.0)	3 (0.1)	0.989	0.00(0.00-Inf)
	Drinking status
	Abstainer	189 (87.1)	5183 (65.5)	ref	ref		87 (87.0)	4485 (65.0)	ref	ref		21 (70.0)	1834 (69.3)	ref	ref
	Moderate drinker	15 (6.9)	1639 (20.7)	<0.001	0.25(0.15-0.43)		10 (10.0)	1602 (23.2)	<0.001	0.32(0.17-0.62)		8 (26.7)	595 (22.5)	0.701	1.17(0.52-2.66)
	Heavy drinker	13 (6.0)	1074 (13.6)	<0.001	0.33(0.19-0.59)		3 (3.0)	794 (11.5)	0.005	0.20(0.06-0.62)		1 (3.3)	213 (8.1)	0.385	0.41(0.05-3.06)
	Unknown	0 (0.0)	19 (0.2)	0.971	0.00(0.00-7.79*10278)		0 (0.0)	15 (0.2)	0.975	0.00(0.00-Inf)		0 (0.0)	3 (0.1)	0.989	0.00(0.00-Inf)
Consultation	Diabetes
	No	212 (97.7)	7807 (98.6)	ref	ref		96 (96.0)	6729 (97.6)	ref	ref		30 (100.0)	2529 (95.6)	ref	ref
	Yes	5 (2.3)	108 (1.4)	0.249	1.70(0.69-4.22)		4 (4.0)	167 (2.4)	0.316	1.68(0.61-4.62)		0 (0.0)	116 (4.4)	0.988	0.00(0.00-Inf)
	Obesity
	No	217 (100.0)	7892 (99.7)	ref	ref		99 (99.0)	6875 (99.7)	ref	ref		30 (100.0)	2633 (99.5)	ref	ref
	Yes	0 (0.0)	23 (0.3)	0.969	0.00(0.00-1.32*10253)		1 (1.0)	21 (0.3)	0.245	3.31(0.44-24.80)		0 (0.0)	12 (0.5)	0.986	0.00(0.00-Inf)
	Dyslipidemia
	No	212 (97.7)	7779 (98.3)	ref	ref		93 (93.0)	6414 (93.0)	ref	ref		27 (90.0)	2256 (85.3)	ref	ref
	Yes	5 (2.3)	136 (1.7)	0.516	1.35(0.55-3.33)		7 (7.0)	482 (7.0)	0.997	1.00(0.46-2.17)		3 (10.0)	389 (14.7)	0.472	0.64(0.20-2.13)
	Hypertension
	No	214 (98.6)	7644 (96.6)	ref	ref		94 (94.0)	6180 (89.6)	ref	ref		27 (90.0)	2146 (81.1)	ref	ref
	Yes	3 (1.4)	271 (3.4)	0.113	0.40(0.13-1.24)		6 (6.0)	716 (10.4)	0.159	0.55(0.24-1.26)		3 (10.0)	499 (18.9)	0.226	0.48(0.14-1.58)
	Depression
	No	169 (77.9)	7723 (97.6)	ref	ref		80 (80.0)	6768 (98.1)	ref	ref		27 (90.0)	2620 (99.1)	ref	ref
	Yes	48 (22.1)	192 (2.4)	<0.001	11.40(8.04-16.20)		20 (20.0)	128 (1.9)	<0.001	13.20(7.86-22.20)		3 (10.0)	25 (0.9)	<0.001	11.60(3.32-40.90)
	Stroke, cerebral hemorrhage
	No	217 (100.0)	7899 (99.8)	ref	ref		100 (100.0)	6875 (99.7)	ref	ref		30 (100.0)	2637 (99.7)	ref	ref
	Yes	0 (0.0)	16 (0.2)	0.974	0.00(0.00-3.28*10304)		0 (0.0)	21 (0.3)	0.981	0.00(0.00-Inf)		0 (0.0)	8 (0.3)	0.989	0.00(0.00-Inf)
	Myocardial infarction, angina
	No	216 (99.5)	7904 (99.9)	ref	ref		99 (99.0)	6865 (99.6)	ref	ref		29 (96.7)	2619 (99.0)	ref	ref
	Yes	1 (0.5)	11 (0.1)	0.251	3.33(0.43-25.90)		1 (1.0)	31 (0.4)	0.43	2.24(0.30-16.50)		1 (3.3)	26 (1.0)	0.229	3.47(0.46-26.50)
	Other cardiovascular diseases
	No	215 (99.1)	7881 (99.6)	ref	ref		99 (99.0)	6841 (99.2)	ref	ref		29 (96.7)	2609 (98.6)	ref	ref
	Yes	2 (0.9)	34 (0.4)	0.293	2.16(0.51-9.03)		1 (1.0)	55 (0.8)	0.822	1.26(0.17-9.17)		1 (3.3)	36 (1.4)	0.374	2.50(0.33-18.80)
	Gastric and duodenum diseases
	No	216 (99.5)	7859 (99.3)	ref	ref		99 (99.0)	6809 (98.7)	ref	ref		30 (100.0)	2587 (97.8)	ref	ref
	Yes	1 (0.5)	56 (0.7)	0.67	0.65(0.09-4.71)		1 (1.0)	87 (1.3)	0.816	0.79(0.11-5.73)		0 (0.0)	58 (2.2)	0.987	0.00(0.00-Inf)
	Liver and gallbladder diseases
	No	213 (98.2)	7878 (99.5)	ref	ref		99 (99.0)	6847 (99.3)	ref	ref		30 (100.0)	2611 (98.7)	ref	ref
	Yes	4 (1.8)	37 (0.5)	0.009	4.00(1.41-11.30)		1 (1.0)	49 (0.7)	0.734	1.41(0.19-10.30)		0 (0.0)	34 (1.3)	0.985	0.00(0.00-Inf)
	Other digestive diseases
	No	208 (95.9)	7856 (99.3)	ref	ref		97 (97.0)	6836 (99.1)	ref	ref		29 (96.7)	2611 (98.7)	ref	ref
	Yes	9 (4.1)	59 (0.7)	<0.001	5.76(2.82-11.80)		3 (3.0)	60 (0.9)	0.036	3.52(1.09-11.40)		1 (3.3)	34 (1.3)	0.345	2.65(0.35-20.00)
	Kidney diseases
	No	214 (98.6)	7883 (99.6)	ref	ref		97 (97.0)	6862 (99.5)	ref	ref		28 (93.3)	2625 (99.2)	ref	ref
	Yes	3 (1.4)	32 (0.4)	0.041	3.45(1.05-11.40)		3 (3.0)	34 (0.5)	0.003	6.24(1.89-20.70)		2 (6.7)	20 (0.8)	0.003	9.37(2.09-42.00)
	Anemia
	No	212 (97.7)	7760 (98.0)	ref	ref		98 (98.0)	6819 (98.9)	ref	ref		29 (96.7)	2636 (99.7)	ref	ref
	Yes	5 (2.3)	155 (2.0)	0.718	1.18(0.48-2.91)		2 (2.0)	77 (1.1)	0.413	1.81(0.44-7.46)		1 (3.3)	9 (0.3)	0.031	10.10(1.24-82.30)
	Osteoporosis
	No	216 (99.5)	7912 (100.0)	ref	ref		100 (100.0)	6856 (99.4)	ref	ref		29 (96.7)	2553 (96.5)	ref	ref
	Yes	1 (0.5)	3 (0.0)	0.031	12.20(1.26-118.00)		0 (0.0)	40 (0.6)	0.974	0.00(0.00-Inf)		1 (3.3)	92 (3.5)	0.966	0.96(0.13-7.10)
	Cancer
	No	214 (98.6)	7855 (99.2)	ref	ref		99 (99.0)	6802 (98.6)	ref	ref		29 (96.7)	2601 (98.3)	ref	ref
	Yes	3 (1.4)	60 (0.8)	0.308	1.84(0.57-5.90)		1 (1.0)	94 (1.4)	0.756	0.73(0.10-5.30)		1 (3.3)	44 (1.7)	0.489	2.04(0.27-15.30)
Screening	Gastric cancer in 2 years
	No	187 (86.2)	4039 (51.0)	ref	ref		90 (90.0)	3018 (43.8)	ref	ref		20 (66.7)	1175 (44.4)	ref	ref
	Yes	30 (13.8)	3876 (49.0)	<0.001	0.17(0.11-0.25)		10 (10.0)	3878 (56.2)	<0.001	0.09(0.04-0.17)		10 (33.3)	1470 (55.6)	0.019	0.40(0.19-0.85)
	Lung cancer in 1 year
	No	184 (84.8)	3631 (45.9)	ref	ref		83 (83.0)	2721 (39.5)	ref	ref		20 (66.7)	1070 (40.5)	ref	ref
	Yes	33 (15.2)	4284 (54.1)	<0.001	0.15(0.10-0.22)		17 (17.0)	4175 (60.5)	<0.001	0.13(0.08-0.23)		10 (33.3)	1575 (59.5)	0.006	0.34(0.16-0.73)
	Colon cancer in 1 year
	No	186 (85.7)	4348 (54.9)	ref	ref		84 (84.0)	3284 (47.6)	ref	ref		20 (66.7)	1314 (49.7)	ref	ref
	Yes	31 (14.3)	3567 (45.1)	<0.001	0.20(0.14-0.30)		16 (16.0)	3612 (52.4)	<0.001	0.17(0.10-0.30)		10 (33.3)	1331 (50.3)	0.07	0.49(0.23-1.05)
	Breast cancer in 2 years
	No	174 (80.2)	3707 (46.8)	ref	ref		86 (86.0)	2935 (42.6)	ref	ref		20 (66.7)	1330 (50.3)	ref	ref
	Yes	43 (19.8)	4208 (53.2)	<0.001	0.22(0.16-0.30)		14 (14.0)	3961 (57.4)	<0.001	0.12(0.07-0.21)		10 (33.3)	1315 (49.7)	0.08	0.51(0.24-1.09)
	Uterine cancer in 2 years
	No	164 (75.6)	3717 (47.0)	ref	ref		85 (85.0)	3231 (46.9)	ref	ref		23 (76.7)	1462 (55.3)	ref	ref
	Yes	53 (24.4)	4198 (53.0)	<0.001	0.29(0.21-0.39)		15 (15.0)	3665 (53.1)	<0.001	0.16(0.09-0.27)		7 (23.3)	1183 (44.7)	0.024	0.38(0.16-0.88)
