# Supplementary material for: Physical health risks of middle-aged people with low social independence: fatal diseases in men, and little attendance to cancer screenings in both sexes
Source: PeerJ. 2023 Feb 20;11:e14904. doi: 10.7717/peerj.14904 (PMC9948749; doi:10.7717/peerj.14904)
Supplement: Data S1 — Indicates which participants are equivalent to the experimental and control groups in this study and shows their features in terms of physical health. This data is used to create Table S1 and S2. [file peerj-11-14904-s003.csv]

experimental(1) vs control group(0) men aged 40-49	experimental(1) vs control group(0) men aged 50-59	experimental(1) vs control group(0) men aged 60-69	experimental(1) vs control group(0) women aged 40-49	experimental(1) vs control group(0) women aged 50-59	experimental(1) vs control group(0) women aged 60-69	heavy smokers(2) vs moderate smokers(1) vs abstainers(0)	unknown(3) vs heavy drinking(2) vs moderate drinking(1) vs abstainers(0) men	unknown(3) vs heavy drinking(2) vs moderate drinking(1) vs abstainers(0) women	consultation for diabetes(1) vs not(0)	consultation for obesity(1) vs not(0)	consultation for dyslipidemia(1) vs not(0)	consultation for depression(1) vs not(0)	consultation for hypertension(1) vs not(0)	consultation for stroke or cerebral hemorrhage(1) vs not(0)	consultation for myocardial infarction or angina(1) vs not(0)	consultation for other cardiovascular diseases(1) vs not(0)	consultation for gastric and duodenum diseases(1) vs not(0)	consultation for liver and gallbladder diseases(1) vs not(0)	consultation for other digestive diseases(1) vs not(0)	consultation for osteoporosis(1) vs not(0)	consultation for kidney diseases(1) vs not(0)	consultation for anemia(1) vs not(0)	consultation for cancer(1) vs not(0)	screening for lung cancer in 1 year(1) vs did not attend(0)	screening for colon cancer in 1 year(1) vs did not attend(0)	screening for gastric cancer in 2 years(1) vs did not attend(0)	screening for uterine cancer in 2 years(1) vs did not attend(0)	screening for breast cancer in 2 years(1) vs did not attend(0)
0						0	0		1	0	0	0	0	0	0	0	0	0	0	0	0	0	0	0	0	0
	0					1	1		0	0	0	0	0	0	0	0	0	0	0	0	0	0	0	0	1	0
				0		0		1	1	0	0	0	0	0	0	0	0	0	0	0	0	0	0	1	1	1	1	1
0						1	0		0	0	0	0	0	0	0	0	0	0	0	0	0	0	0	1	1	1
		1				2	2		0	0	0	0	0	0	0	0	0	0	0	0	0	0	0	1	1	1
			0			0		2	0	0	0	0	0	0	0	0	0	0	0	0	0	0	0	1	1	1	1	1
				0		1		0	0	0	0	0	0	0	0	0	0	0	0	0	0	0	0	1	1	1	1	1
				0		0		0	0	0	0	0	0	0	0	0	0	0	0	0	0	0	0	0	0	0	0	0
			0			1		0	0	0	0	0	0	0	0	0	0	0	0	0	0	0	0	0	1	1	0	0
	0					0	1		1	0	0	0	0	0	0	0	0	0	0	0	0	0	0	0	0	0
				0		0		0	0	0	0	0	0	0	0	0	0	1	0	0	0	0	0	0	0	1	1	1
0						1	0		0	0	0	0	0	0	0	0	0	0	0	0	0	0	0	1	0	1
	0					0	1		0	0	0	0	0	0	0	0	0	0	0	0	0	0	0	0	0	0
				0		0		1	0	0	0	0	0	0	0	0	0	0	0	0	0	0	0	1	0	1	1	1
				0		0		0	0	0	0	0	0	0	0	0	0	0	0	0	0	0	0	1	0	1	1	0
					0	0		0	0	0	1	0	0	0	0	0	0	0	0	0	0	0	1	1	0	0	1	1
					0	0		0	0	0	0	0	0	0	0	0	0	0	0	0	0	0	1	0	0	0	1	0
				0		0		2	0	0	0	0	0	0	0	0	0	0	0	0	0	0	0	1	0	0	1	1
	0					0	1		0	0	0	0	1	1	0	0	0	0	0	0	0	0	0	1	1	1
		0				0	1		0	0	0	0	1	0	0	0	0	0	0	0	0	0	0	0	0	0
				0		0		2	0	0	0	0	1	0	0	0	0	0	0	0	0	0	0	1	1	1	1	1
	0					0	0		0	0	0	0	0	0	0	0	0	0	0	0	0	0	0	1	1	1
				0		0		1	0	0	0	0	1	0	0	0	0	0	0	0	0	0	0	1	0	0	0	0
0						1	0		0	0	0	0	0	0	0	0	0	0	0	0	0	0	0	1	1	1
0						0	2		0	0	0	0	0	0	0	0	0	0	0	0	0	0	0	1	1	1
			0			0		0	0	0	0	0	0	0	0	0	0	0	0	0	0	0	0	0	0	0	0	0
	1					0	2		0	0	0	0	0	0	0	0	0	0	0	0	0	0	0	1	1	1
			0			0		1	0	0	0	0	0	0	0	0	0	0	0	0	0	0	0	1	1	1	1	1
			1			1		1	0	0	0	1	0	0	0	0	0	0	0	0	0	0	0	1	1	1	1	0
		0				0	2		0	0	0	0	0	0	0	0	0	0	0	0	0	0	0	0	0	0
			0			0		0	0	0	0	0	0	0	0	0	0	0	0	0	0	0	1	0	0	0	0	0
			0			0		1	0	0	0	0	0	0	0	0	0	0	0	0	0	0	0	1	1	1	1	1
	0					1	2		0	0	0	0	0	0	0	0	0	0	0	0	0	0	0	0	1	1
		0				2	0		0	0	0	0	0	0	0	0	0	0	0	0	0	0	0	1	1	1
				0		0		0	0	0	0	0	0	0	0	0	0	0	0	0	0	0	0	1	1	1	1	1
					0	0		2	0	0	0	0	1	0	0	0	0	0	0	0	0	0	0	1	1	1	1	1
			0			0		1	0	0	0	0	0	0	0	0	0	0	0	0	0	0	0	1	1	1	1	1
0						0	2		0	0	0	0	0	0	0	0	0	0	0	0	0	0	0	0	0	0
0						0	0		0	0	0	0	0	0	0	0	0	0	0	0	0	0	0	1	1	1
		0				1	1		0	0	0	0	1	0	0	0	0	0	0	0	0	0	0	1	1	1
				0		0		1	0	0	0	0	0	0	0	0	0	0	0	0	0	0	0	1	1	1	1	0
			0			0		0	0	0	0	0	0	0	0	0	0	0	0	0	0	0	0	1	1	1	1	1
0						1	0		0	0	0	0	0	0	0	0	0	0	0	0	0	0	0	1	1	1
				0		0		1	0	0	0	0	0	0	0	0	0	0	0	0	0	0	0	1	0	1	0	1
0						0	0		0	0	0	0	0	0	0	0	0	0	0	0	0	0	0	0	0	0
		0				0	2		0	0	0	0	0	0	0	0	0	0	0	0	0	0	0	0	0	0
				0		0		0	0	0	0	0	0	0	0	0	0	0	0	0	0	0	0	0	0	0	0	0
		0				0	0		0	0	0	0	0	0	0	0	0	0	0	0	0	0	0	1	0	0
				0		0		0	0	0	0	0	0	0	0	0	0	0	0	0	0	0	0	0	0	0	0	0
			1			0		0	0	0	0	0	0	0	0	0	0	0	0	0	0	1	0	1	1	1	1	1
			1			0		0	0	0	0	0	0	0	0	0	0	0	0	0	0	0	0	1	1	1	1	1
				0		0		0	0	0	0	0	0	0	0	0	0	0	0	0	0	0	0	0	0	0	0	0
			0			1		0	0	0	0	0	0	0	0	0	0	0	0	0	0	0	0	1	1	1	1	1
			0			1		0	0	0	0	0	0	0	0	0	0	0	0	0	0	0	0	1	0	0	0	0
	0					2	1		0	0	0	0	1	0	0	0	0	0	0	0	0	0	0	0	0	0
				0		0		2	0	0	1	0	0	0	0	1	1	0	0	0	0	0	0	0	1	0	1	1
0						1	0		1	0	0	0	0	0	0	0	0	0	0	0	0	0	0	1	1	1
	0					0	1		0	0	0	0	0	0	0	0	0	0	0	0	0	0	0	1	1	1
0						0	0		1	0	0	0	1	0	0	0	0	0	0	0	0	0	0	1	0	0
			0			1		0	0	0	0	0	0	0	0	0	0	0	0	0	0	0	0	0	0	0	0	0
			0			1		2	0	0	0	0	0	0	0	0	0	0	0	0	0	0	0	0	1	1	0	1
				0		0		0	0	0	0	0	0	0	0	0	0	0	0	0	0	0	0	1	1	1	1	1
				0		0		0	0	0	0	0	0	0	0	0	0	0	0	0	0	0	0	1	0	1	1	1
		0				1	2		0	0	1	0	1	0	0	0	0	0	0	0	0	0	0	0	0	0
			0			0		0	0	0	0	0	0	0	0	0	0	0	0	0	0	0	0	0	0	0	0	0
			0			0		0	0	0	0	0	0	0	0	0	0	0	0	0	0	0	0	1	1	1	1	0
					0	0		1	0	0	0	0	0	0	0	0	0	0	0	0	0	0	0	1	1	1	1	1
	0					0	1		0	0	0	0	0	0	0	0	0	0	0	0	0	0	0	0	0	0
0						1	1		0	0	0	0	0	0	0	0	0	0	0	0	0	0	0	1	1	1
			0			1		0	0	0	0	0	0	0	0	0	0	0	0	0	0	0	0	1	1	1	1	1
				0		0		1	0	0	0	0	0	0	0	0	0	0	0	0	0	0	0	0	0	0	0	0
0						0	2		0	0	0	0	0	0	0	0	0	0	0	0	0	0	0	1	1	1
				0		1		2	0	0	0	0	0	0	0	0	0	0	0	0	0	0	0	1	1	1	1	1
			0			0		1	0	0	0	0	0	0	0	0	0	0	0	0	0	0	0	0	0	0	0	0
			0			0		1	0	0	0	0	0	0	0	0	0	0	0	0	0	0	0	1	1	1	0	0
	0					1	1		0	0	0	0	0	0	0	0	0	0	0	0	0	0	0	1	1	1
				0		0		2	0	0	0	1	0	0	0	0	0	0	0	0	0	0	0	1	1	1	1	1
0						0	2		0	0	0	0	0	0	0	0	0	0	0	0	0	0	0	0	0	0
				0		1		0	0	0	0	0	0	0	0	0	0	0	0	0	0	0	0	0	0	0	0	0
0						0	0		0	0	0	0	0	0	0	0	0	0	0	0	0	0	0	1	1	1
		0				0	1		1	0	0	0	0	0	0	0	0	0	0	0	0	0	0	1	0	0
				0		0		2	0	0	0	0	0	0	0	0	0	0	0	0	0	0	0	0	0	1	1	0
	0					1	1		0	0	0	0	0	0	0	0	0	0	0	0	0	0	0	0	0	0
	0					1	0		0	0	0	0	0	0	0	0	0	0	0	0	0	0	0	1	1	1
	0					0	2		0	0	0	0	0	1	0	0	0	0	0	0	0	0	0	1	1	1
				0		0		0	0	0	0	0	0	0	0	0	0	0	0	0	0	0	0	1	0	1	0	0
				0		0		0	0	0	0	0	0	0	0	0	0	0	1	0	0	0	0	0	0	0	0	0
		0				0	0		0	0	1	0	0	0	0	0	0	0	0	0	0	0	0	0	1	1
			0			0		0	0	0	0	0	0	0	0	0	0	0	0	0	0	0	0	1	1	1	1	1
			0			0		0	0	0	0	0	0	0	0	0	0	0	0	0	0	0	0	0	0	0	0	0
				0		0		0	0	0	0	0	0	0	0	0	0	0	0	0	0	0	0	0	0	0	0	0
			0			0		1	0	0	0	0	0	0	0	0	0	0	0	0	0	0	0	1	1	1	1	0
			0			0		0	0	0	0	0	0	0	0	0	0	0	0	0	0	0	0	1	1	1	0	0
			0			0		0	0	0	0	1	0	0	0	0	0	0	0	0	0	0	0	1	0	1	0	0
	0					0	1		0	0	0	0	1	0	0	0	0	0	0	0	0	0	0	1	1	1
	0					2	0		0	0	0	0	0	0	0	0	0	0	0	0	0	0	0	1	1	1
	0					1	2		0	0	0	0	0	0	0	0	0	0	0	0	0	0	0	0	0	0
			0			0		1	0	0	0	0	0	0	0	0	0	0	0	0	0	0	0	1	1	0	1	1
	0					0	1		0	0	0	0	0	0	0	0	0	0	0	0	0	0	0	0	1	0
	0					1	1		0	0	0	0	0	0	0	0	0	0	0	0	0	0	0	1	1	1
0						0	0		0	0	0	0	0	0	0	0	0	0	0	0	0	0	1	0	1	1
	0					1	1		0	0	0	0	0	0	0	0	0	0	0	0	0	0	0	1	1	1
				0		1		1	0	0	0	0	0	0	0	0	0	0	0	0	0	0	0	1	1	1	1	1
				0		1		2	1	0	0	0	1	0	0	1	0	0	0	0	0	0	0	1	1	1	1	1
			0			0		0	0	0	0	0	0	0	0	0	0	0	0	0	0	0	0	1	0	1	1	1
		0				1	1		0	0	0	0	0	0	0	0	0	0	0	0	0	0	0	1	1	1
			0			0		1	0	0	0	0	0	0	0	0	0	0	0	0	0	0	0	0	0	0	1	1
			0			0		1	0	0	0	0	0	0	0	0	0	0	0	0	0	0	0	0	1	0	1	0
			1			0		0	0	0	0	0	0	0	0	0	0	0	0	0	0	0	0	1	1	1	1	1
0						1	2		0	0	0	0	0	0	0	0	0	0	0	0	0	0	0	0	0	0
0						0	0		0	0	0	0	0	0	0	0	0	0	0	0	0	0	0	1	1	1
		0				0	0		0	0	0	0	1	0	0	1	0	0	0	0	0	0	0	0	0	0
					0	0		0	0	0	0	0	0	0	0	0	0	0	0	0	0	0	0	0	1	0	1	0
1						0	0		0	0	0	0	0	0	0	0	0	0	0	0	0	0	0	1	1	1
				0		0		0	0	0	0	0	0	0	0	0	0	0	1	0	0	0	0	1	1	1	0	0
	0					0	0		0	0	0	0	0	0	0	0	0	0	0	0	0	0	0	0	0	0
1						0	0		0	0	0	0	0	0	0	0	0	0	0	0	0	1	0	1	1	1
0						1	0		0	0	0	0	0	0	0	0	0	0	0	0	0	0	0	1	1	1
0						0	1		0	0	0	0	0	0	0	0	0	0	0	0	0	0	0	0	1	1
		0				0	1		0	0	0	0	0	0	0	0	1	0	0	0	0	0	0	1	1	1
	0					0	0		0	0	0	0	0	0	0	0	0	0	0	0	0	0	0	1	1	1
				0		0		1	0	0	0	0	1	0	0	0	0	0	0	0	0	0	0	0	0	0	1	0
				0		0		0	0	0	0	0	0	0	0	0	0	0	0	0	0	0	0	1	1	1	1	1
0						2	0		0	0	0	0	0	0	0	0	0	0	0	0	0	0	0	1	1	1
			1			0		0	0	0	0	0	0	0	0	0	0	0	0	0	0	0	0	1	1	1	1	1
0						0	0		0	0	0	0	0	0	0	0	0	0	0	0	0	0	0	0	1	1
0						1	0		0	0	0	0	0	0	0	0	0	0	0	0	0	0	0	1	1	1
0						0	0		0	0	0	0	0	0	0	0	0	0	0	0	0	0	0	1	1	1
				0		1		1	0	0	0	1	0	0	0	0	0	0	0	0	0	0	0	0	1	1	1	1
			0			0		2	0	0	0	0	0	0	0	0	0	0	0	0	0	0	0	1	1	1	1	1
			0			0		0	0	0	0	0	0	0	0	0	0	0	0	0	0	0	0	1	1	1	1	1
	0					0	1		0	0	0	0	0	0	0	0	0	0	0	0	0	0	0	0	0	0
				0		0		0	0	0	0	0	0	0	0	0	0	0	0	0	0	0	0	0	0	0	0	0
0						1	0		0	0	0	0	0	0	0	0	0	0	0	0	0	0	0	1	1	1
0						1	0		0	0	0	0	1	0	0	0	0	0	0	0	0	0	0	0	0	0
		0				0	0		0	0	0	0	0	0	0	0	0	0	0	0	0	0	0	0	0	0
1						0	0		0	0	0	0	0	0	0	0	0	0	0	0	0	0	0	1	1	1
			0			0		0	0	0	0	0	0	0	0	0	0	0	0	0	0	0	0	0	0	0	0	0
0						1	2		0	0	0	0	0	0	0	0	0	0	0	0	0	0	0	1	1	1
		0				0	1		0	0	0	0	0	0	0	0	0	0	0	0	0	0	0	0	1	1
		0				1	1		0	0	0	0	0	0	0	0	0	0	0	0	0	0	0	0	0	0
			0			0		0	0	0	0	0	0	0	0	0	0	0	0	0	0	0	0	1	1	1	1	1
0						0	0		0	0	0	0	0	0	0	0	0	0	0	0	0	0	0	0	0	0
			0			0		0	0	0	0	0	0	0	0	0	0	0	0	0	0	0	0	0	0	0	1	1
	0					1	2		0	0	0	0	1	0	0	0	0	0	0	0	0	0	0	1	1	1
				0		0		1	0	0	0	1	0	0	0	0	0	0	0	0	0	1	0	1	1	1	0	1
0						0	0		0	0	0	0	0	0	0	0	0	0	0	0	0	0	0	1	1	1
0						2	1		0	0	0	0	0	0	0	0	0	0	0	0	0	0	0	0	0	0
					1	0		1	0	0	0	0	0	0	0	0	0	0	0	0	0	0	0	1	1	1	0	1
0						0	0		0	0	0	0	0	0	0	0	0	0	0	0	0	0	0	1	1	1
0						0	0		0	0	0	0	0	0	0	0	0	0	0	0	0	0	0	0	0	0
			0			0		0	0	0	0	0	0	0	0	0	0	0	0	0	0	0	0	0	0	0	0	0
			0			1		0	0	0	0	1	0	0	0	0	0	0	0	0	0	0	0	1	1	1	1	1
0						0	0		0	0	1	1	0	0	0	0	0	1	0	0	0	0	0	0	0	0
			0			0		0	0	0	0	0	0	0	0	0	0	0	0	0	0	0	0	0	0	0	0	1
0						1	0		0	0	0	0	0	0	0	0	0	0	0	0	0	0	0	1	0	1
			0			0		0	0	0	0	0	0	0	0	0	0	0	0	0	0	0	0	1	0	0	1	0
			0			0		1	0	0	0	0	0	0	0	0	0	0	0	0	0	0	0	0	1	0	0	0
					0	0		2	0	0	0	1	0	0	0	0	0	0	0	0	0	0	0	0	0	0	1	1
0						2	0		0	0	0	0	0	0	0	0	0	0	0	0	0	0	0	1	1	1
			0			0		2	0	0	0	0	0	0	0	0	0	0	0	0	0	0	0	1	1	1	0	1
				0		0		0	0	0	1	0	0	0	0	0	0	0	0	0	0	0	0	0	0	0	0	0
				0		0		0	0	0	1	0	0	0	0	0	0	0	0	0	0	0	0	0	0	0	0	0
				0		0		1	0	0	0	0	0	0	0	0	0	0	0	0	0	0	0	1	1	1	0	1
	0					1	2		0	0	0	0	0	0	0	0	0	0	0	0	0	0	0	1	1	1
0						0	0		0	0	0	0	0	0	0	0	0	0	0	0	0	0	0	1	1	1
0						0	1		1	0	0	0	1	0	0	0	0	0	0	0	0	0	0	0	0	0
			0			0		0	0	0	0	0	0	0	0	0	0	0	0	0	0	0	0	1	1	1	1	1
				1		2		0	0	0	1	1	0	0	0	0	0	0	0	0	0	0	0	1	1	1	1	1
	0					0	0		0	0	0	0	0	0	0	0	0	0	0	0	0	0	0	0	1	0
			0			0		0	0	0	0	0	0	0	0	0	0	0	0	0	0	0	0	1	1	1	1	1
	0					0	0		0	0	0	0	1	0	0	0	0	0	0	0	0	0	0	0	0	0
0						1	0		0	0	0	0	0	0	0	0	0	0	0	0	0	0	0	1	1	1
0						2	0		0	0	0	0	0	0	0	0	0	0	0	0	0	0	0	1	1	1
			0			0		1	0	0	0	0	0	0	0	0	0	0	0	0	0	0	0	1	1	1	0	0
			0			0		1	0	0	0	0	0	0	0	0	0	0	0	0	0	0	0	1	1	1	1	0
		0				0	2		0	0	0	0	0	0	0	0	0	0	0	0	0	0	0	0	0	0
0						0	1		0	0	0	0	0	0	0	0	0	0	0	0	0	0	0	0	0	0
				0		0		0	0	0	0	0	0	0	0	0	0	0	0	0	0	0	0	1	1	0	0	0
				0		0		0	0	0	0	0	0	0	0	0	0	0	0	0	0	0	0	1	1	1	1	1
			0			0		0	0	0	0	0	0	0	0	0	0	0	0	0	0	0	0	1	1	1	0	1
			0			1		2	0	0	0	1	0	0	0	0	0	0	0	0	0	0	0	1	1	1	1	1
0						1	2		0	0	0	0	0	0	0	0	0	0	0	0	0	0	0	1	1	1
	0					2	1		0	0	0	0	0	0	0	0	0	0	0	0	0	0	0	0	1	1
				0		0		0	0	0	0	0	0	0	0	0	1	0	0	0	0	0	0	0	0	0	0	0
	0					0	2		0	0	0	0	0	0	0	0	0	0	0	0	0	0	0	1	1	1
				0		0		1	0	0	1	0	0	0	0	0	0	0	0	0	0	0	0	0	0	0	0	0
				0		0		0	0	0	0	0	0	0	0	0	0	0	0	0	0	0	0	0	1	0	0	0
				0		1		2	0	0	0	0	0	0	0	0	0	0	0	0	0	0	0	1	0	0	0	1
0						0	1		0	0	0	0	0	0	0	0	0	0	0	0	0	0	0	1	1	1
0						0	0		0	0	0	1	1	0	0	0	0	0	0	0	0	0	0	0	1	0
		0				1	1		0	0	0	0	1	0	0	0	0	0	0	0	0	0	0	1	1	1
	0					1	0		0	0	0	0	0	0	0	0	0	0	0	0	0	0	0	0	1	1
				0		0		2	0	0	0	0	0	0	0	0	0	0	0	0	0	0	0	1	1	0	1	1
		0				0	1		0	0	0	0	0	0	0	0	0	0	0	0	0	0	0	0	0	0
0						1	0		0	0	0	0	0	0	0	0	0	0	0	0	0	0	0	1	0	1
					0	1		0	0	0	0	0	0	0	0	0	0	0	0	0	0	0	0	1	0	1	1	1
					0	0		0	0	0	0	0	0	0	0	0	0	0	0	0	0	0	0	1	1	0	1	0
	0					0	0		0	0	0	0	1	0	0	0	0	0	0	0	0	0	0	1	1	1
0						0	0		0	0	0	0	0	0	0	0	0	0	0	0	0	0	0	0	0	0
				1		0		0	0	0	0	0	0	0	0	0	0	0	0	0	0	0	0	1	1	1	1	1
					1	0		0	0	0	1	0	1	0	0	0	0	0	0	0	1	0	0	0	1	1	1	1
				0		0		2	0	0	0	0	0	0	0	0	0	0	0	0	0	0	0	1	1	1	1	1
			0			0		0	0	0	0	0	0	0	0	0	0	0	0	0	0	0	0	1	1	1	1	1
			1			0		0	0	0	0	0	0	0	0	0	0	0	0	0	0	0	0	1	1	1	1	1
			0			0		0	0	0	0	0	0	0	0	0	0	0	0	0	0	0	0	0	0	0	1	1
			0			0		0	0	0	0	0	0	0	0	0	0	0	0	0	0	0	0	0	0	0	0	1
	0					2	2		0	0	0	0	0	0	0	0	0	0	0	0	0	0	0	1	1	1
			0			0		2	0	0	0	0	1	0	0	0	0	0	0	0	0	1	0	0	0	1	1	1
			0			1		2	0	0	0	0	0	0	0	0	0	0	0	0	0	0	0	1	1	1	1	1
	0					0	1		0	0	1	0	0	0	0	0	0	0	0	0	0	0	0	1	1	0
					0	0		0	0	0	1	0	0	0	0	0	0	0	0	0	0	0	0	0	0	1	1	1
				0		0		0	0	0	0	0	0	0	0	0	0	0	0	0	0	0	0	0	0	0	0	0
				0		0		0	0	0	1	0	0	0	0	0	0	0	0	0	0	0	0	1	0	1	1	1
			0			0		0	0	0	0	0	0	0	0	0	0	0	0	0	0	0	0	1	1	1	1	1
				0		0		0	0	0	0	0	0	0	0	0	0	0	0	0	0	0	0	0	0	0	1	1
0						1	1		0	0	0	0	0	0	0	0	0	0	0	0	0	0	0	0	0	1
			0			1		1	0	0	0	0	0	0	0	0	0	0	0	0	0	0	0	0	0	1	0	0
0						1	0		0	0	0	0	0	0	0	0	0	0	0	0	0	0	0	1	1	1
0						1	0		0	0	0	0	0	0	0	0	0	0	0	0	0	0	0	0	0	0
0						1	0		0	0	0	0	0	0	0	0	0	0	0	0	0	0	0	1	1	1
0						0	0		0	0	0	1	0	0	0	0	0	0	0	0	0	0	0	1	1	1
0						0	0		0	0	0	0	0	0	0	0	0	0	0	0	0	0	0	1	1	1
			0			0		0	0	0	0	0	0	0	0	0	0	0	0	0	0	0	0	1	1	0	0	0
0						1	2		0	0	0	0	0	0	0	0	0	0	0	0	0	0	0	1	1	1
0						0	0		0	0	0	0	0	0	0	0	0	0	0	0	0	0	0	1	1	1
0						0	0		1	0	0	0	0	0	0	0	0	0	0	0	0	0	0	1	1	1
			0			0		0	0	0	0	0	0	0	0	0	0	0	0	0	0	0	0	0	0	0	1	0
0						0	1		0	0	0	0	0	0	0	0	0	0	0	0	0	0	0	0	1	1
1						1	0		0	0	0	0	0	1	0	0	0	0	0	0	0	0	0	1	1	1
				0		0		0	0	0	0	0	0	0	0	0	0	0	0	0	0	0	0	1	1	1	1	1
	0					0	0		0	0	0	0	0	0	0	0	0	0	0	0	0	0	0	1	1	1
				0		0		1	0	0	0	0	0	0	0	0	0	0	0	0	0	0	0	1	1	1	1	0
				1		1		0	0	0	0	0	0	0	0	0	0	0	0	0	0	0	0	1	1	1	1	1
				0		0		1	0	0	0	1	0	0	0	0	0	0	0	0	0	0	0	0	0	0	0	0
					0	0		0	0	0	0	0	1	0	0	0	0	0	0	0	0	0	0	1	1	1	1	1
	0					1	1		0	0	0	0	0	0	0	0	0	0	0	0	0	0	0	1	1	1
					0	1		0	0	0	0	0	0	0	0	0	0	0	0	0	0	0	0	0	1	1	1	1
	0					0	2		0	0	0	0	0	0	0	0	0	0	0	0	0	0	0	0	0	0
	0					1	0		1	0	0	0	0	0	0	0	0	0	0	0	0	0	0	1	1	1
1						0	0		1	0	0	0	0	0	0	0	0	0	0	0	0	0	0	1	1	1
		0				0	1		0	0	0	0	0	0	0	0	0	0	0	0	0	0	0	1	1	1
	0					0	1		0	0	0	0	0	0	0	0	0	0	0	0	0	0	0	0	0	0
			0			0		0	1	0	1	0	1	0	0	0	0	0	0	0	0	0	0	1	1	1	1	1
	0					1	2		0	0	0	1	1	0	0	0	0	0	0	0	0	0	0	0	0	0
0						1	1		0	0	0	0	0	0	0	0	0	0	0	0	0	0	0	1	1	1
					1	1		0	0	0	0	0	0	0	0	0	0	0	0	0	0	0	0	1	1	1	1	1
		0				0	2		0	0	0	0	0	0	0	0	0	0	0	0	0	0	0	1	1	1
					0	0		0	0	0	0	0	0	0	0	0	0	0	0	0	0	0	0	1	0	0	0	0
				0		0		0	1	0	0	0	1	0	0	0	0	0	0	0	0	0	0	1	1	1	1	0
	0					0	0		0	0	0	0	0	0	0	0	0	0	0	0	0	0	0	1	1	1
				0		0		0	0	0	0	0	0	0	0	0	0	0	0	0	0	0	0	1	1	1	1	1
	0					1	0		0	0	0	1	0	0	0	0	0	0	0	0	0	0	0	0	1	0
	0					1	2		0	0	0	0	0	0	0	0	0	0	0	0	0	0	0	0	0	0
	0					0	1		0	0	0	0	0	0	0	0	0	0	0	0	0	0	0	0	0	0
				1		0		0	0	0	0	0	0	0	0	0	0	0	0	0	0	0	0	1	1	1	1	1
1						0	0		0	0	0	0	0	1	1	0	0	0	0	0	0	0	0	1	1	1
1						0	0		0	0	0	0	0	0	0	0	0	0	0	0	0	0	0	1	1	1
	1					0	0		0	0	0	0	0	1	0	0	0	0	0	0	0	0	0	1	1	1
				0		0		0	0	0	0	0	0	0	0	0	0	0	0	0	0	0	0	0	0	1	1	1
			0			1		0	0	0	0	0	0	0	0	0	0	0	0	0	0	0	0	0	0	1	0	1
		0				1	2		0	0	0	0	0	0	0	0	0	1	0	0	1	0	0	0	0	0
	0					1	0		0	0	0	0	0	0	0	0	0	0	0	0	0	0	0	1	1	1
			1			0		0	0	0	0	1	0	0	0	0	0	0	0	0	0	0	0	1	1	1	1	1
			0			0		2	0	0	0	0	0	0	0	0	0	0	0	0	0	0	0	0	0	0	0	0
			0			0		0	0	0	0	0	0	0	0	0	0	0	0	0	0	0	0	1	1	1	1	1
0						0	1		0	0	0	0	0	0	0	0	0	0	0	0	0	0	0	1	1	0
			0			1		0	0	0	0	0	0	0	0	0	0	0	0	0	0	0	0	1	1	1	1	1
0						0	1		0	0	0	0	0	0	0	0	0	0	0	0	0	0	0	0	0	0
0						0	0		0	0	0	0	0	0	0	0	1	0	0	0	0	0	0	0	0	0
0						0	2		0	0	0	0	0	0	0	0	0	0	0	0	0	0	0	1	1	1
			0			1		2	0	0	0	0	0	0	0	0	0	0	0	0	0	0	0	1	0	0	1	0
		0				1	0		0	0	0	0	0	1	0	0	0	0	0	0	0	0	0	1	1	1
		0				0	1		0	0	0	0	0	0	0	1	0	0	0	0	0	0	0	1	1	1
					0	1		0	0	0	0	0	0	0	0	0	0	0	0	0	0	0	0	1	0	1	1	1
			0			1		1	0	0	0	0	0	0	0	0	0	0	0	0	0	0	0	1	1	0	0	1
		0				2	1		0	0	0	0	1	0	0	0	0	0	1	0	0	0	0	0	0	0
				0		0		1	0	0	0	0	0	0	0	0	0	0	0	0	0	0	0	1	1	1	1	1
0						2	1		0	0	0	0	0	0	0	0	0	0	0	0	0	0	0	1	1	0
	0					0	0		0	0	0	0	0	0	0	0	0	0	0	0	0	0	0	1	0	0
0						0	0		0	0	0	1	0	0	0	0	0	0	0	0	0	0	0	1	1	1
			0			0		0	0	0	0	0	0	0	0	0	0	0	0	0	0	0	0	1	1	1	1	1
0						1	2		0	0	0	0	0	0	0	0	0	0	0	0	0	0	0	1	1	1
			0			1		2	0	0	0	0	0	0	0	0	0	0	0	0	0	0	0	1	1	1	1	1
0						1	0		0	0	0	0	0	0	0	0	0	0	0	0	0	0	0	1	1	1
		0				0	0		0	0	0	0	0	0	0	0	0	0	0	0	0	0	0	1	1	1
				0		0		0	0	0	0	0	0	0	0	0	0	0	0	0	0	0	0	1	1	1	0	1
0						2	0		0	0	0	0	0	0	0	0	0	0	0	0	0	0	0	0	1	1
0						1	1		0	0	0	0	0	0	0	0	0	0	0	0	0	0	0	0	0	0
			0			1		1	0	0	0	0	0	0	0	0	0	0	0	0	0	0	0	0	0	0	0	0
	0					1	0		0	0	0	0	0	0	0	0	0	0	0	0	0	0	0	0	0	0
				0		0		0	0	0	0	0	0	0	0	0	0	0	0	0	0	0	0	0	0	0	0	0
	0					1	0		0	0	0	0	0	0	0	0	0	0	0	0	0	0	0	1	1	1
				0		0		1	0	0	0	0	0	0	0	0	0	0	0	0	0	0	0	1	1	1	1	1
	0					1	1		0	0	0	0	0	0	0	0	0	0	0	0	0	0	0	1	1	1
				0		0		0	0	0	0	0	0	0	0	0	0	0	0	0	0	0	0	1	1	1	0	1
0						1	0		0	0	0	0	0	0	0	0	0	0	0	0	0	0	0	0	0	0
		0				1	1		1	0	0	0	0	0	0	0	0	0	0	0	0	0	0	1	1	1
	0					0	0		0	0	0	0	0	0	1	0	0	0	0	0	0	0	0	1	1	1
				0		1		0	0	0	0	0	0	0	0	0	0	0	0	0	0	0	0	1	1	1	1	1
	0					0	1		1	0	1	0	0	0	0	0	0	0	0	0	0	0	0	0	1	1
				0		0		0	0	0	0	0	0	0	0	0	0	0	0	0	0	0	0	1	1	1	0	1
	0					0	1		0	0	0	0	0	1	0	0	0	0	0	0	0	0	0	1	1	1
					0	0		1	0	0	0	0	0	0	0	0	0	0	0	0	0	0	0	1	1	1	1	1
	0					0	1		0	0	0	0	0	0	0	0	0	0	0	0	0	0	0	1	1	1
				0		0		0	0	0	0	0	0	0	0	0	0	0	0	0	0	0	0	1	1	1	1	1
	0					2	1		1	0	0	0	1	0	0	0	0	0	0	0	0	0	0	0	1	1
					0	1		0	0	0	0	0	0	0	0	0	0	0	0	0	0	0	0	0	1	1	1	1
		0				0	0		0	0	0	0	0	0	0	0	0	0	0	0	0	0	0	0	0	0
		0				0	1		0	0	0	0	1	0	0	0	0	0	0	0	0	0	0	0	0	0
				0		0		1	0	0	0	0	0	0	0	0	0	0	0	0	0	0	1	0	0	1	0	0
	0					1	0		0	0	0	0	0	0	0	0	0	0	0	0	0	0	0	1	1	1
				0		0		2	0	0	0	0	0	0	0	0	0	0	0	0	0	0	0	1	1	1	1	1
			0			0		3	0	0	0	0	0	0	0	0	0	0	0	0	0	0	0	1	1	0	1	1
1						1	1		0	0	0	0	0	0	0	0	0	0	0	0	0	0	0	1	1	1
0						2	0		0	0	0	0	0	0	0	0	0	0	0	0	0	0	0	1	1	1
0						0	0		0	0	0	0	0	0	0	0	0	0	0	0	0	0	0	1	1	1
0						0	0		0	0	0	0	0	0	0	0	0	0	0	0	0	0	0	1	1	1
	0					0	0		0	0	0	0	0	0	0	0	0	0	0	0	0	0	0	1	1	1
		0				0	0		0	0	0	0	0	0	0	0	0	0	0	0	0	0	0	0	0	0
			0			1		0	0	0	0	0	0	0	0	0	0	0	0	0	0	0	0	1	1	1	1	1
			0			0		0	0	0	0	0	0	0	0	0	0	0	0	0	0	0	0	1	1	1	1	1
				0		1		2	0	0	0	0	0	0	0	0	0	0	0	0	0	0	0	1	1	0	1	1
			0			0		1	0	0	0	0	0	0	0	0	0	0	0	0	0	0	0	1	1	1	0	0
0						0	1		0	0	0	0	0	0	0	0	0	0	0	0	0	0	0	1	1	1
1						0	0		0	0	0	0	0	0	0	0	0	0	1	0	0	0	0	1	1	1
0						2	0		0	0	0	0	0	0	0	0	0	0	0	0	0	0	0	0	0	0
	0					0	1		0	0	0	0	0	0	0	0	0	0	0	0	0	0	0	0	0	0
0						0	1		0	0	0	0	0	0	0	0	0	0	0	0	0	0	0	0	0	0
0						1	1		0	0	0	0	0	0	0	0	0	0	0	0	0	0	0	1	1	1
			0			1		2	0	0	0	0	0	0	0	0	0	0	0	0	0	0	0	1	1	1	1	1
0						0	0		0	0	0	0	0	0	0	0	0	0	0	0	0	0	0	0	0	1
			0			0		0	0	0	0	0	0	0	0	0	0	0	0	0	0	0	0	1	1	1	1	0
			0			0		1	0	0	0	0	0	0	0	0	0	0	0	0	0	0	0	1	1	1	0	0
			0			1		1	0	0	0	0	0	0	0	0	0	0	0	0	0	0	0	0	0	0	1	1
			0			0		0	0	0	0	0	0	0	0	0	1	0	0	0	0	0	0	0	0	0	1	1
				0		0		0	0	0	0	0	0	0	0	0	0	0	0	0	0	0	0	0	0	0	0	0
	0					0	0		1	0	0	0	0	0	1	0	0	0	0	0	0	0	0	1	1	1
		0				0	1		0	0	0	0	0	0	0	0	0	0	0	0	0	0	0	1	1	1
0						0	0		0	0	0	0	0	0	0	0	0	0	0	0	0	0	0	0	1	1
			0			0		1	0	0	0	0	0	0	0	0	0	0	0	0	0	0	0	1	1	1	0	0
			0			0		1	0	0	0	0	0	0	0	0	0	0	0	0	0	0	0	0	1	0	0	0
			0			0		0	0	0	0	0	0	0	0	0	0	0	0	0	0	0	0	1	1	1	1	1
0						1	0		1	0	0	0	0	0	0	0	0	0	0	0	0	0	0	0	0	0
				0		0		0	0	0	0	0	0	0	0	0	0	0	0	0	0	0	0	0	1	1	1	0
0						1	0		0	0	0	0	0	0	0	0	0	0	0	0	0	0	0	1	1	1
				0		0		0	0	0	0	0	0	0	0	0	0	0	0	0	0	0	0	0	0	1	0	0
		0				2	1		0	0	0	0	0	0	0	0	0	0	0	0	0	0	0	1	1	1
	0					1	0		0	0	0	0	0	0	0	0	0	0	0	0	0	0	0	1	0	0
				0		0		0	0	0	0	0	0	0	0	0	0	0	0	0	0	0	0	1	1	0	0	1
				0		0		1	0	0	0	0	0	0	0	0	0	0	0	0	0	0	0	1	1	1	1	1
				0		0		0	0	0	0	0	0	0	0	0	0	0	0	0	0	0	0	1	0	0	0	0
	0					1	2		0	0	0	0	0	0	0	0	0	0	0	0	0	0	0	1	1	1
				0		1		0	0	0	0	0	0	0	0	0	0	0	0	0	0	0	0	1	1	1	1	1
	0					1	1		0	0	0	0	0	0	0	0	0	0	0	0	0	0	0	0	0	0
1						0	0		0	0	0	0	0	0	0	0	0	0	0	0	0	0	0	1	1	1
0						0	1		0	0	0	0	0	0	0	0	0	0	0	0	0	0	0	0	0	0
					0	0		0	0	0	0	0	0	0	0	0	0	0	0	0	0	0	0	0	0	0	1	1
				0		0		1	0	0	0	0	0	0	0	0	0	0	0	0	0	0	0	0	0	0	0	0
		0				2	2		0	0	0	0	0	0	0	0	0	0	0	0	0	0	0	0	0	1
					0	0		0	0	0	0	0	0	1	0	0	0	0	0	0	0	0	0	1	1	1	0	1
0						0	1		0	0	0	0	0	0	0	0	0	0	0	0	0	0	0	0	0	0
	0					1	2		0	0	0	0	0	0	0	0	0	0	0	0	0	0	0	0	0	0
				0		0		1	0	0	0	0	0	0	0	0	0	0	0	0	0	0	0	0	0	0	0	0
				0		0		0	0	0	0	0	0	0	0	0	0	0	0	0	0	0	0	1	1	0	1	0
	0					0	0		0	0	0	0	0	0	0	0	0	0	0	0	0	0	0	1	1	0
0						0	1		0	0	0	0	1	0	0	0	0	0	0	0	0	0	0	0	0	0
	0					0	2		0	0	0	0	0	0	0	0	0	0	0	0	0	0	0	1	1	1
			0			0		1	0	0	0	0	0	0	0	0	0	0	0	0	0	0	0	0	0	0	0	0
	0					0	1		0	0	0	0	0	0	0	0	0	0	0	0	0	0	0	1	1	1
				0		1		2	0	0	0	0	0	0	0	0	0	0	0	0	0	0	0	1	1	1	1	1
0						2	0		0	0	0	0	0	0	0	0	0	0	0	0	0	0	0	1	1	1
	0					1	2		0	0	0	0	0	0	0	0	0	0	0	0	0	0	0	0	0	0
				0		0		2	0	0	0	0	0	0	0	0	0	0	0	0	0	0	0	1	1	0	0	0
	0					0	1		0	0	0	0	1	0	0	1	0	0	0	0	0	0	0	0	0	0
				0		0		0	1	0	1	0	1	0	0	0	0	0	0	0	0	0	0	0	0	0	0	0
			0			0		0	0	0	0	0	1	0	0	0	0	0	0	0	0	0	0	1	1	1	0	0
	0					1	2		0	0	0	0	0	0	0	0	0	0	0	0	0	0	0	1	1	1
				0		0		0	0	0	1	0	1	0	0	0	0	0	0	0	0	0	0	1	1	1	1	1
	0					0	1		0	0	0	0	1	0	0	0	0	0	0	0	0	0	0	1	1	1
	0					0	0		0	0	0	0	0	0	0	0	0	0	0	0	0	0	0	1	1	1
		0				0	1		0	0	0	0	0	0	0	0	0	0	0	0	0	0	0	1	1	1
					0	0		0	0	0	0	0	0	0	0	0	0	0	0	0	0	0	0	1	1	1	1	1
0						1	2		0	0	0	0	0	0	0	0	0	0	0	0	0	0	0	1	1	1
0						2	0		0	0	0	0	0	0	0	0	0	0	0	0	0	0	0	0	0	0
	0					0	2		0	0	0	0	0	0	0	0	0	0	0	0	0	0	0	0	1	0
0						1	2		0	0	0	0	0	0	0	0	0	0	0	0	0	0	0	1	1	1
			0			0		0	0	0	0	0	0	0	0	0	0	0	0	0	0	0	0	1	1	0	0	0
					0	0		0	0	0	0	0	0	0	0	0	0	0	0	0	0	0	0	0	1	1	1	1
	0					2	0		0	0	0	0	0	0	0	0	0	0	0	0	0	0	0	1	1	1
				0		1		2	0	0	0	0	0	0	0	0	0	0	0	0	0	0	0	1	1	1	1	1
			0			0		0	0	0	0	0	0	0	0	0	0	0	0	0	0	0	0	0	0	0	1	1
			0			0		1	0	0	0	0	0	0	0	0	0	0	0	0	0	0	0	1	1	1	1	1
			0			0		0	0	0	0	0	0	0	0	0	0	0	0	0	0	0	0	0	0	0	1	1
0						1	0		0	0	0	0	0	0	0	0	0	0	0	0	0	0	0	1	1	1
			0			2		0	0	0	0	0	0	0	0	0	0	0	0	0	0	0	0	1	1	1	1	1
	0					1	2		0	0	0	0	0	0	0	0	0	0	0	0	0	0	0	0	0	0
				0		0		1	0	0	0	0	1	0	0	0	0	0	0	0	0	0	0	0	1	0	0	0
0						0	0		0	0	0	0	1	0	0	0	0	0	0	0	0	0	0	1	1	1
			0			2		2	0	0	0	0	0	0	0	0	0	0	0	0	0	0	0	1	0	0	0	0
				0		1		0	0	0	0	0	1	0	0	0	0	0	0	0	0	0	0	0	0	0	1	1
				0		0		2	0	0	0	0	1	1	0	0	0	0	0	0	0	0	0	1	1	0	1	0
0						1	1		0	0	0	0	0	0	0	0	0	0	0	0	0	0	0	0	1	0
			0			0		0	0	0	1	0	0	0	0	0	0	0	0	0	0	1	0	0	1	0	0	0
		0				1	0		0	0	1	0	0	0	0	0	0	0	0	0	0	0	0	0	0	0
					0	0		1	0	0	0	0	1	0	0	0	0	0	0	0	0	0	0	0	0	0	0	0
	0					2	1		0	0	0	0	0	0	0	0	0	0	0	0	0	0	0	0	0	0
				0		0		0	0	0	0	0	0	0	0	0	0	0	0	0	0	0	0	1	1	1	0	0
0						2	2		0	0	0	0	0	0	0	0	0	0	0	0	0	0	0	0	0	0
			0			0		1	0	0	0	0	0	0	0	0	0	0	0	0	0	0	0	0	0	0	0	0
0						0	0		0	0	1	0	0	0	0	0	0	0	0	0	0	0	0	0	0	0
			0			0		1	0	0	1	0	0	0	0	0	0	0	0	0	0	0	0	1	0	0	0	0
		0				0	0		0	0	0	0	0	0	0	0	0	0	0	0	0	0	0	1	1	1
					0	0		2	0	0	0	0	0	0	0	0	0	0	0	0	0	0	0	1	1	1	1	1
0						1	2		0	0	0	0	0	0	0	0	0	0	0	0	0	0	0	1	1	1
			0			0		1	0	0	0	0	0	0	0	0	0	0	0	0	0	0	0	1	1	1	1	1
			0			1		2	0	0	0	0	0	0	0	0	0	0	0	0	0	0	0	0	1	0	0	0
0						1	0		0	0	0	0	0	0	0	0	0	0	0	0	0	0	0	1	1	1
			0			0		0	0	0	0	0	0	0	0	0	0	0	0	0	0	0	0	1	1	1	1	1
	0					0	1		0	0	0	0	0	0	0	0	0	0	0	0	0	0	1	1	1	1
				0		0		0	0	0	0	0	0	0	0	0	0	0	0	0	0	0	0	1	1	1	1	1
			0			0		0	0	0	0	0	0	0	0	0	0	0	0	0	0	0	0	1	1	1	1	1
		0				0	1		0	0	0	0	0	0	0	0	0	0	0	0	0	0	0	1	1	0
			0			2		0	0	0	0	0	0	0	0	0	0	0	0	0	0	0	0	1	1	1	0	1
				0		0		2	0	0	0	0	0	0	0	0	0	0	0	0	0	0	0	1	1	1	1	1
0						1	0		0	0	0	0	0	0	0	0	0	0	0	0	0	0	0	0	1	1
		0				0	1		0	0	0	0	0	0	0	1	0	0	0	0	0	0	0	0	0	0
					0	0		1	0	0	1	0	0	0	0	0	0	0	0	0	0	0	0	0	0	1	1	1
0						0	0		0	0	0	0	0	0	0	0	0	0	0	0	0	0	0	1	1	1
			0			0		0	0	0	0	0	0	0	0	0	0	0	0	0	0	0	0	0	0	0	0	0
			0			0		0	0	0	0	0	0	0	0	0	0	0	0	0	1	0	0	1	1	1	1	1
	0					1	2		0	0	0	0	0	0	0	0	0	0	0	0	0	0	0	0	0	0
		0				0	1		0	0	0	0	1	0	0	0	0	0	0	0	0	0	0	0	1	1
			0			2		0	0	0	0	0	0	0	0	0	0	0	0	0	0	0	0	1	1	1	1	1
0						2	0		0	0	0	0	0	0	0	0	0	0	0	0	0	0	0	0	1	1
					0	1		2	0	0	0	0	0	0	0	0	0	0	0	0	0	0	0	0	0	0	0	0
		0				0	0		0	0	0	0	0	0	0	1	0	0	0	0	0	0	0	0	0	0
			0			0		1	0	0	0	0	0	0	0	0	0	0	0	0	0	0	0	0	1	0	1	1
	0					2	0		0	0	0	0	0	0	0	0	0	0	0	0	0	0	0	1	1	1
			0			0		0	0	0	0	0	0	0	0	0	0	0	0	0	0	0	0	0	1	1	0	1
			0			1		0	0	0	0	0	0	0	0	0	0	0	0	0	0	0	0	1	1	1	1	1
		0				0	0		0	0	0	0	0	0	0	0	0	0	0	0	0	0	0	0	0	0
				0		0		0	0	0	0	0	0	0	0	0	0	0	0	0	0	0	0	1	1	1	0	0
	1					1	0		1	0	0	0	0	0	0	0	0	0	0	0	0	0	0	1	1	1
	0					0	0		0	0	0	0	0	0	0	0	0	0	0	0	0	0	0	0	0	0
	0					2	2		0	0	0	0	0	0	0	0	0	0	0	0	0	0	0	1	1	1
	0					1	1		0	0	0	0	0	0	0	0	0	0	0	0	0	0	0	0	0	0
	0					0	2		0	0	0	0	0	0	0	0	0	0	0	0	0	0	0	0	0	1
				0		0		0	0	0	0	0	0	0	0	0	0	0	0	0	0	0	0	1	1	1	1	1
0						1	1		0	0	0	0	0	0	0	0	0	0	0	0	0	0	0	0	0	0
	0					1	1		0	0	0	0	0	0	0	0	0	0	0	0	0	0	0	0	0	0
				0		0		1	0	0	0	0	0	0	0	0	0	0	0	0	0	0	0	0	0	0	0	0
	0					1	0		0	0	0	0	0	0	0	0	0	0	0	0	0	0	0	0	1	1
				0		0		2	0	0	0	0	0	0	1	0	0	0	0	0	0	0	0	1	1	0	1	0
	0					0	1		0	0	1	0	1	0	0	0	0	0	0	0	0	0	0	0	1	1
				0		0		0	0	0	1	0	0	0	0	0	0	0	0	0	0	0	0	0	0	0	1	1
				0		1		0	0	0	0	0	0	0	0	0	0	0	0	0	0	0	0	1	1	1	1	1
	0					2	2		0	0	0	0	0	0	0	0	0	0	0	0	0	0	0	0	1	1
			0			0		0	0	0	0	0	0	0	0	0	0	0	0	0	0	0	0	1	1	1	1	1
			0			0		0	1	0	0	0	0	0	0	0	0	0	0	0	0	0	0	1	1	1	1	1
	0					1	0		0	0	0	0	0	0	0	0	0	0	0	0	0	0	0	1	1	1
0						1	0		0	0	0	0	0	0	0	0	0	0	0	0	0	0	0	1	1	1
		0				0	2		0	0	0	0	1	0	0	0	0	0	0	0	0	0	0	1	1	1
			0			1		0	0	0	0	0	0	0	0	0	0	0	0	0	0	0	0	1	1	1	1	1
0						1	0		0	0	0	0	0	0	0	0	0	0	0	0	0	0	0	1	1	1
		0				0	2		0	0	0	0	1	0	0	0	0	0	0	0	0	0	0	1	1	1
				0		0		0	0	0	0	0	1	0	0	0	0	0	0	0	0	0	0	1	1	0	0	0
			0			1		1	0	0	0	0	0	0	0	0	0	0	0	0	0	0	0	1	1	1	1	1
	0					0	1		0	0	0	0	0	0	0	0	0	0	0	0	0	0	0	0	0	0
			0			0		0	0	0	0	0	0	0	0	0	0	0	0	0	0	0	0	1	1	1	1	1
				0		0		2	0	0	0	0	0	0	0	0	0	0	0	0	0	0	0	0	0	0	0	0
		0				0	0		0	0	0	0	0	0	0	0	0	0	0	0	0	0	1	0	0	0
					0	0		0	0	0	0	0	0	0	0	0	0	0	0	1	0	0	0	0	0	0	0	0
	0					0	2		0	0	0	0	0	0	0	0	0	0	0	0	0	0	0	1	1	1
					0	0		1	0	0	0	0	0	0	0	0	0	0	0	0	0	0	0	1	1	1	1	1
				0		0		0	0	0	0	0	0	0	0	0	0	0	0	0	0	0	0	0	0	0	0	0
		0				0	2		0	0	0	0	0	0	0	0	0	0	0	0	0	0	0	0	0	0
				0		0		2	0	0	0	0	0	0	0	0	0	0	0	0	0	0	0	0	1	0	0	0
0						0	1		0	0	0	0	0	0	0	0	0	0	0	0	0	0	0	0	0	0
			0			0		0	0	0	0	0	0	0	0	0	0	0	0	0	0	0	0	1	1	1	1	1
0						0	1		0	0	0	0	0	0	0	0	0	0	0	0	0	0	0	0	0	0
		0				1	2		0	0	0	0	0	0	0	1	0	0	0	0	0	0	0	0	0	0
0						1	1		0	0	0	0	0	0	0	0	0	0	0	0	0	0	0	0	0	0
		0				0	2		1	0	0	0	1	0	0	0	0	0	0	0	0	0	0	0	0	0
				0		0		1	0	0	1	0	1	0	0	0	0	0	0	0	0	0	0	0	0	0	0	0
			0			1		2	0	0	0	0	0	0	0	0	0	0	0	0	0	0	0	1	0	1	0	1
0						1	0		0	0	0	0	0	0	0	0	0	0	0	0	0	0	0	1	0	0
0						0	1		0	0	0	0	0	0	0	0	0	0	0	0	0	0	0	1	1	1
				0		0		1	0	0	0	0	0	0	0	0	0	0	0	0	0	0	0	0	0	0	0	0
				0		0		0	0	0	0	0	0	0	0	0	1	0	0	0	0	0	0	0	0	1	0	0
	0					0	2		0	0	0	0	1	0	0	0	0	0	0	0	0	1	0	1	0	1
			1			0		0	0	0	0	0	0	0	0	0	0	0	0	0	0	0	0	1	1	1	0	0
		0				0	2		0	0	0	0	0	0	0	0	0	0	0	0	0	0	0	0	0	0
	0					0	0		0	0	0	0	0	0	0	0	0	0	0	0	0	0	0	1	1	1
	0					1	1		0	0	0	0	0	0	0	0	0	0	0	0	0	0	0	0	0	0
				0		0		1	0	0	0	0	0	0	0	0	0	0	0	0	0	0	0	0	0	0	0	0
					0	0		1	0	0	0	0	0	0	0	0	0	0	0	0	0	0	0	1	0	0	0	1
1						0	1		0	0	0	0	0	0	0	0	0	0	0	0	0	0	0	1	1	1
0						0	0		0	0	0	0	0	0	0	0	0	0	0	0	0	0	0	1	0	1
	0					0	2		0	0	0	0	0	0	0	0	1	0	0	0	0	0	0	0	0	0
				0		0		2	0	0	0	0	0	0	0	0	0	0	0	0	0	0	0	0	0	1	0	1
			0			1		1	0	0	0	0	0	0	0	0	0	0	0	0	0	0	0	0	0	0	0	0
0						1	1		0	0	0	0	0	0	0	0	0	0	0	0	0	0	0	1	1	0
			0			0		0	1	0	0	0	0	0	0	0	0	0	0	0	0	0	0	1	1	0	0	1
	0					0	1		0	0	0	0	0	0	0	0	0	0	0	0	0	0	0	0	0	0
	0					1	1		0	0	0	0	1	0	0	0	0	0	0	0	0	0	0	1	1	1
				0		1		2	0	0	0	0	0	0	0	0	0	0	0	0	0	0	0	1	1	1	1	0
0						1	0		0	0	0	0	0	0	0	0	0	0	0	0	0	0	0	0	0	0
			0			1		0	0	0	0	0	0	0	0	0	0	0	0	0	0	0	0	1	1	1	1	1
0						1	2		0	0	0	0	0	0	0	0	0	0	0	0	0	0	0	0	0	0
0						0	0		0	0	0	0	0	0	0	0	0	0	0	0	0	0	0	1	1	1
0						1	2		0	0	0	0	0	0	0	0	0	0	0	0	0	0	0	0	1	1
0						0	0		0	0	0	0	0	0	0	0	0	0	0	0	0	0	0	1	1	0
			0			0		0	0	0	0	0	0	0	0	0	0	0	0	0	0	0	0	1	1	1	0	1
		1				1	0		0	0	0	0	0	0	0	0	0	0	0	0	0	0	0	1	1	1
	0					0	0		0	0	0	0	0	0	0	0	0	0	0	0	0	0	0	0	0	0
			0			0		0	0	0	0	0	0	0	0	0	0	0	0	0	0	0	0	0	0	0	0	0
0						0	2		0	0	0	0	0	0	0	0	0	0	0	0	0	0	0	0	0	0
		0				0	2		1	0	0	0	1	0	0	0	0	0	0	0	0	0	0	0	0	0
					0	0		1	0	0	0	0	0	0	0	0	0	0	0	0	0	0	0	1	1	1	1	1
				0		0		0	0	0	0	0	0	0	0	0	0	0	0	0	0	0	0	1	0	1	0	0
0						1	0		0	0	0	0	0	0	0	0	0	0	0	0	0	0	0	0	0	0
	0					1	1		0	0	0	0	0	0	0	0	0	0	0	0	0	0	0	0	0	0
			1			0		0	0	0	0	0	0	0	0	0	0	0	0	0	0	1	0	1	1	1	1	1
				0		1		0	0	0	0	0	0	0	0	0	0	0	0	0	0	0	0	0	0	0	1	1
			0			0		0	0	0	0	1	0	0	0	1	0	0	0	0	0	0	0	0	0	0	1	0
0						1	1		0	0	1	1	0	0	0	0	0	0	0	0	0	0	0	0	0	0
			0			0		0	0	0	0	0	0	0	0	0	0	0	0	0	0	0	0	1	0	0	0	0
0						0	0		0	0	0	0	0	0	0	0	0	0	0	0	0	0	0	0	1	0
0						1	2		0	0	0	0	0	0	0	0	0	0	0	0	0	0	0	0	0	0
			0			1		0	0	0	0	0	0	0	0	0	0	0	0	0	0	0	0	1	0	0	0	0
				0		0		0	0	0	0	0	0	0	0	0	0	0	0	0	0	0	0	1	1	1	1	1
0						0	0		0	0	0	0	0	0	0	0	0	0	0	0	0	0	0	1	1	1
		0				0	1		0	0	1	0	0	0	0	0	0	0	0	0	0	0	0	0	0	1
0						0	1		0	0	0	0	0	0	0	0	0	0	0	0	0	0	0	0	1	1
			0			0		0	0	0	0	0	0	0	0	0	0	0	0	0	0	0	0	0	1	0	1	1
				0		0		2	0	0	0	0	0	0	0	0	0	0	0	0	0	0	0	0	0	0	0	0
				0		0		1	0	0	0	0	0	0	0	0	0	0	0	0	0	0	0	0	0	0	0	0
			0			1		2	0	0	0	0	0	0	0	0	0	0	0	0	0	0	0	0	0	1	1	1
0						1	0		0	0	0	0	0	0	0	0	0	0	0	0	0	0	0	0	1	0
			0			0		1	0	0	0	0	0	0	0	0	0	0	0	0	0	0	0	0	0	0	1	0
1						0	0		0	0	0	0	1	0	0	0	0	0	0	0	0	0	0	1	1	1
				0		0		0	0	0	0	0	0	0	0	0	0	0	0	0	0	0	0	1	0	1	1	1
			0			0		0	0	0	0	0	0	0	0	0	0	0	0	0	0	0	0	0	0	0	0	0
				0		0		0	0	0	0	0	0	0	0	0	0	0	0	0	0	0	0	0	0	1	0	0
	0					0	2		0	0	0	0	0	0	0	0	0	0	0	0	0	0	0	0	0	0
	0					1	0		0	0	0	0	0	0	0	0	0	0	0	0	0	0	0	1	1	1
				0		0		2	0	0	0	0	0	0	0	0	0	0	0	0	0	0	0	0	0	0	0	0
	0					1	0		1	0	1	0	1	0	1	0	0	0	0	0	0	0	0	0	0	0
0						0	0		0	0	0	0	0	0	0	0	0	0	0	0	0	0	0	0	0	0
				0		0		0	0	0	0	0	0	0	0	0	0	0	0	0	0	0	0	0	0	0	0	0
			0			0		1	0	0	0	0	0	0	0	0	0	0	0	0	0	0	0	1	1	1	1	1
0						2	1		0	0	0	0	0	0	0	0	0	0	0	0	0	0	0	1	1	1
0						0	0		0	0	0	0	0	0	0	0	0	0	0	0	0	0	0	0	0	0
			0			0		0	0	0	0	0	0	0	0	0	0	0	0	0	0	0	0	1	1	0	0	0
		0				1	1		0	0	0	0	0	0	0	0	0	0	0	0	0	0	0	0	0	0
					0	0		1	0	0	0	0	0	0	0	0	0	0	0	0	0	0	0	1	1	1	1	1
				0		1		0	1	0	0	0	1	0	0	0	0	0	0	0	0	0	0	0	0	0	1	1
0						0	0		0	0	0	0	0	0	0	0	0	0	0	0	0	0	0	1	1	1
0						0	0		0	0	0	0	0	0	0	0	0	0	0	0	0	0	0	0	0	0
		0				0	1		1	0	1	0	1	0	0	0	0	0	0	0	0	0	0	0	1	0
0						2	1		0	0	0	0	0	0	0	0	0	0	0	0	0	0	0	1	1	1
0						2	0		0	0	0	0	0	0	0	0	0	0	0	0	0	0	0	0	0	0
	0					0	1		0	0	0	0	0	0	0	0	0	0	0	0	0	0	0	1	0	0
			0			0		0	0	0	0	0	0	0	0	0	0	0	0	0	0	0	0	0	0	0	0	0
0						0	1		0	0	0	0	0	0	0	0	0	0	0	0	0	0	0	0	0	0
			0			0		0	0	0	0	0	0	0	0	0	0	0	0	0	0	0	0	0	0	0	0	0
				0		0		1	0	0	0	0	0	0	0	0	0	0	0	0	0	0	0	0	0	0	0	0
	0					0	0		0	0	0	0	0	0	0	0	0	0	0	0	0	0	0	1	1	1
				0		0		0	0	0	0	0	0	0	0	0	0	0	0	0	0	0	0	0	0	0	0	0
0						1	0		0	0	0	0	0	0	0	0	0	0	0	0	0	0	0	1	1	1
			0			0		0	0	0	0	0	0	0	0	0	0	0	0	0	0	0	0	1	1	1	1	1
0						0	0		0	0	0	0	0	0	0	0	0	0	0	0	0	0	0	0	0	0
			0			0		1	0	0	0	0	0	0	0	0	0	0	0	0	0	0	0	1	1	1	1	1
					0	0		1	0	0	0	0	0	0	0	0	0	0	0	0	0	0	0	1	1	1	1	1
				0		0		1	0	0	0	0	0	0	0	0	0	0	0	0	0	0	0	1	1	1	1	1
	0					1	1		0	0	0	0	0	0	0	0	0	0	0	0	0	0	0	1	1	1
	0					0	0		0	0	0	0	0	0	0	0	0	0	0	0	0	0	0	1	1	1
0						1	0		0	0	0	0	0	0	0	0	0	0	0	0	0	0	0	1	1	1
	0					2	0		0	0	0	0	1	0	0	0	0	0	0	0	0	0	0	1	1	1
	0					0	0		0	0	0	0	0	0	0	0	0	0	0	0	0	0	0	0	0	0
			0			1		0	0	0	0	0	0	0	0	0	0	0	0	0	0	0	0	1	1	1	1	1
	0					1	0		0	0	0	0	0	0	0	0	0	0	0	0	0	0	0	0	0	0
				0		1		0	0	0	0	0	0	0	0	0	0	0	0	0	0	0	0	0	1	1	1	1
	0					0	0		0	0	0	0	0	0	0	0	0	0	0	0	0	0	0	1	1	1
			0			0		1	0	0	0	0	0	0	0	0	0	0	0	0	0	0	0	0	1	0	0	0
	0					1	2		0	0	0	0	0	0	0	0	0	0	0	0	0	0	0	1	1	1
0						0	1		0	0	0	0	0	0	0	0	0	0	0	0	0	0	0	1	1	1
0						1	0		0	0	1	0	0	0	0	0	0	0	0	0	0	0	0	1	1	0
0						2	0		1	0	0	0	0	0	0	0	0	0	0	0	0	0	0	0	1	1
		0				0	1		1	0	1	0	0	0	0	0	0	0	0	0	0	0	0	0	0	0
				0		0		0	1	0	0	0	0	0	0	0	0	0	0	0	0	0	0	1	1	0	1	1
	0					1	2		0	0	0	0	0	0	0	0	0	0	0	0	0	0	0	0	1	1
				0		0		1	0	0	0	0	0	0	0	0	0	0	0	0	0	0	0	0	0	0	0	0
	0					0	2		0	0	0	0	1	0	0	0	0	0	0	0	0	0	0	0	0	0
			0			0		0	0	0	0	0	0	0	0	0	0	0	0	0	0	0	0	0	0	0	0	0
1						0	0		0	0	0	0	0	0	0	0	0	0	1	0	0	0	0	1	0	0
				0		0		0	0	0	0	0	0	0	0	0	0	0	0	0	0	0	0	0	0	1	0	0
				0		0		1	0	0	0	0	1	0	0	0	0	0	0	0	0	0	0	0	0	0	0	0
		0				1	1		0	0	0	0	1	0	0	0	0	0	0	0	0	0	0	0	0	0
					0	0		1	0	0	0	0	0	0	0	0	0	0	0	0	0	0	0	1	1	1	1	1
			0			0		0	0	0	0	0	0	0	0	0	0	0	0	0	0	0	0	1	1	1	1	1
0						1	2		0	0	0	0	0	0	0	0	0	0	0	0	0	0	0	1	1	1
			0			0		0	0	0	0	0	0	0	0	0	0	0	0	0	0	0	0	1	1	1	1	1
0						0	2		0	0	0	0	0	0	0	0	0	0	0	0	0	0	0	1	1	1
			0			0		0	0	0	0	0	0	0	0	0	0	0	0	0	0	0	0	1	1	1	1	1
0						0	3		0	0	0	0	0	0	0	0	0	0	0	0	0	0	0	0	0	1
			0			0		0	0	0	0	0	0	0	0	0	0	0	0	0	0	0	0	0	0	0	0	0
					0	0		0	0	0	0	0	0	0	0	0	0	0	0	1	0	0	0	0	0	0	1	0
			0			0		0	0	0	0	0	0	0	0	0	0	0	0	0	0	0	0	0	0	0	1	1
0						1	2		0	0	0	0	0	0	0	0	0	0	0	0	0	0	0	1	0	1
		0				0	2		0	0	0	0	1	0	0	0	0	1	0	0	0	0	0	1	0	1
				0		0		2	0	0	0	0	0	0	0	0	0	0	0	0	0	0	0	1	0	1	1	1
0						1	2		0	0	1	0	0	0	0	0	0	0	0	0	0	0	0	1	1	0
			0			0		0	0	0	0	0	0	0	0	0	0	0	0	0	0	0	0	0	1	1	0	0
			0			1		0	0	0	0	0	0	0	0	0	0	0	0	0	0	0	0	1	1	1	1	1
	0					0	2		0	0	0	0	1	0	0	0	0	0	0	0	0	0	0	0	0	0
				0		0		0	0	0	0	0	0	0	0	0	0	0	0	0	0	0	0	0	0	0	0	0
		0				0	2		0	0	0	0	0	0	0	0	0	0	0	0	0	0	0	0	1	0
				0		0		0	0	0	0	0	0	0	0	0	0	0	0	0	0	0	0	1	1	1	1	1
	0					0	1		0	0	0	0	1	0	0	0	0	0	0	0	0	0	0	0	1	1
				0		1		0	0	0	0	0	0	0	0	0	0	0	0	0	0	0	0	0	0	0	0	0
0						0	0		0	0	0	0	0	0	0	0	0	0	0	0	0	0	0	0	0	0
	0					1	1		0	0	1	0	1	0	0	0	0	0	0	0	0	0	0	0	0	0
				0		1		1	0	0	0	0	0	0	0	0	0	0	0	0	0	0	0	0	0	0	1	1
			0			0		1	0	0	0	0	0	0	0	0	0	0	0	0	0	0	0	0	0	0	1	0
	0					1	2		0	0	0	0	0	0	0	0	0	0	0	0	0	0	0	0	0	0
				0		0		0	0	0	0	0	0	0	0	0	0	0	0	0	0	0	0	1	1	1	1	1
	0					0	1		0	0	0	0	0	0	1	0	0	0	0	0	0	0	0	1	1	0
			0			0		0	0	0	1	0	1	0	0	0	0	0	0	0	0	0	0	1	0	1	0	0
					0	0		0	0	0	0	0	1	0	0	0	0	0	0	0	0	0	0	0	0	0	0	0
0						1	0		0	0	0	1	0	0	0	0	0	0	0	0	0	0	0	0	0	0
			0			0		1	0	0	0	0	0	0	0	0	0	0	0	0	0	0	0	0	0	0	0	0
	0					1	2		0	0	1	0	0	0	0	0	0	0	0	0	0	0	0	1	0	0
				0		0		1	0	0	0	0	0	0	0	0	0	0	0	0	0	0	0	1	1	0	0	0
0						1	0		0	0	0	0	0	0	0	0	0	0	0	0	0	0	0	0	0	0
				0		0		1	0	0	0	0	0	0	0	0	0	0	0	0	0	0	0	1	1	1	1	1
		0				0	1		0	0	0	0	1	0	0	0	0	0	0	0	0	0	0	1	1	1
	0					1	0		0	0	0	0	0	0	0	0	0	0	0	0	0	0	0	0	0	0
			0			1		0	0	0	0	0	0	0	0	0	0	0	0	0	0	0	0	1	1	1	1	1
		0				1	1		0	0	0	0	1	0	0	0	0	0	0	0	0	0	0	0	0	0
	0					0	0		0	0	0	0	0	0	0	0	0	0	0	0	0	0	0	1	1	1
0						0	1		0	0	0	0	1	0	0	0	0	0	0	0	0	0	0	0	0	0
			0			0		0	0	0	0	0	0	0	1	0	0	0	0	1	0	0	0	0	0	0	1	1
			0			0		2	0	0	0	0	0	0	0	0	0	0	0	0	0	0	0	0	0	0	0	0
0						1	1		0	0	0	0	0	0	0	0	0	0	0	0	0	0	0	1	1	1
		0				0	1		0	0	0	0	0	0	0	0	0	0	0	0	0	0	0	1	1	1
				0		1		0	0	0	0	0	0	0	0	0	0	0	0	0	0	0	0	1	1	1	1	1
			0			0		0	0	0	0	0	0	0	0	0	0	0	0	0	0	0	0	1	1	1	0	0
			0			0		0	0	0	0	0	0	0	0	0	0	0	0	0	0	0	0	1	0	0	0	0
			0			0		0	0	0	0	1	0	0	0	0	0	0	0	0	0	0	0	1	1	1	1	0
				0		0		0	0	0	0	0	0	0	0	0	0	0	0	0	0	0	0	1	1	0	0	0
	0					1	1		0	1	1	0	1	0	0	0	0	0	0	0	0	0	0	0	0	0
		0				0	1		0	0	0	0	0	0	0	0	0	0	0	0	0	0	0	1	1	1
	0					0	0		0	0	0	0	0	0	0	0	0	0	0	0	0	0	0	0	0	0
0						2	2		0	0	0	0	0	0	0	0	0	0	0	0	0	0	0	1	1	1
				0		1		0	0	0	0	0	0	0	0	0	0	0	0	0	0	0	0	1	1	0	1	1
0						0	0		0	0	0	0	0	0	0	0	0	0	0	0	0	0	0	1	1	1
0						2	1		0	0	0	0	0	0	0	0	0	0	0	0	0	0	0	1	1	1
		0				0	2		0	1	0	0	1	0	1	1	0	1	0	0	0	0	0	0	0	0
		1				0	1		1	0	0	0	0	0	0	0	0	0	0	0	0	0	0	1	1	1
0						0	1		0	0	0	0	0	0	0	0	0	0	0	0	0	0	0	1	1	1
	0					0	1		0	0	0	0	0	0	0	0	0	0	0	0	0	0	0	1	0	1
				0		0		0	0	0	0	0	0	0	0	0	0	0	0	0	0	0	0	0	0	0	0	0
	0					1	0		0	0	0	0	0	0	0	0	0	0	0	0	0	0	0	0	0	1
			0			0		1	0	0	0	0	0	0	0	0	0	0	0	0	0	0	0	0	1	1	1	1
0						0	1		0	0	0	0	0	0	0	0	0	0	0	0	0	0	0	1	1	1
			0			0		0	0	0	0	0	0	0	0	0	0	0	0	0	0	0	0	1	1	1	1	1
			0			0		0	0	0	0	0	0	0	0	0	0	0	0	0	0	0	0	1	0	0	0	0
	1					2	0		0	0	0	0	0	0	0	0	0	0	0	0	0	0	0	1	1	1
			0			1		0	0	0	0	0	0	0	0	0	0	0	0	0	0	0	0	1	1	1	1	1
			0			0		2	0	0	0	0	0	0	0	0	0	0	0	0	0	0	0	0	0	0	1	1
			1			0		0	0	0	0	0	0	0	0	0	0	0	0	0	0	0	0	1	1	1	1	1
1						0	0		1	0	0	1	0	0	0	0	0	0	0	0	0	0	0	1	1	1
	0					0	1		0	0	1	0	1	0	0	0	0	0	0	0	0	0	0	1	0	0
		0				0	1		0	0	0	0	1	0	0	0	0	0	0	0	0	0	0	0	0	0
		0				0	1		0	0	0	0	0	0	0	0	0	0	0	0	0	0	0	0	0	0
				0		0		2	0	0	0	0	0	0	0	0	0	0	0	0	0	0	0	1	0	1	1	0
			0			0		0	0	0	0	0	0	0	0	0	0	0	0	0	0	0	0	1	1	1	1	1
	0					0	0		0	0	0	0	0	0	0	0	0	0	0	0	0	0	0	1	1	1
	0					0	1		0	0	0	0	0	0	0	0	0	0	0	0	0	0	0	0	0	0
			0			0		1	0	0	0	0	0	0	0	0	0	0	0	0	0	0	0	0	0	0	0	0
	0					0	2		0	1	1	0	0	0	0	1	0	0	1	0	0	0	0	1	0	0
0						0	1		0	0	0	0	0	0	0	0	0	0	0	0	0	0	0	0	1	1
0						1	0		0	0	0	0	0	0	0	0	0	0	0	0	0	0	0	1	1	1
0						1	2		0	0	0	0	0	0	0	0	0	0	0	0	0	0	0	0	0	0
	0					0	2		1	0	0	0	1	0	0	0	0	0	0	0	0	0	0	0	0	0
				0		0		0	0	0	0	0	1	0	1	0	0	0	0	0	0	0	0	1	0	0	1	1
			0			0		0	0	0	0	0	0	0	0	0	0	0	0	0	0	0	0	0	0	0	1	1
0						1	0		0	0	0	0	0	0	0	0	0	0	0	0	0	0	0	1	1	1
	0					0	0		0	0	0	0	0	0	0	0	0	0	0	0	0	0	0	0	1	0
				0		0		0	0	0	0	0	0	0	0	0	0	0	0	0	0	0	0	1	1	1	0	0
		0				0	1		0	0	0	0	0	0	0	0	0	0	0	0	0	0	0	0	0	0
			0			1		1	0	0	0	0	0	0	0	0	0	0	0	0	0	0	0	1	1	1	1	1
0						1	0		0	0	0	0	0	0	0	0	0	0	0	0	0	0	0	0	1	1
0						0	1		0	0	0	0	0	0	0	0	0	0	0	0	0	0	0	1	1	1
			0			0		0	0	0	0	0	0	0	0	0	0	0	0	0	0	0	0	1	1	1	1	1
	0					1	1		0	0	0	0	0	0	0	1	0	1	0	0	0	0	0	1	1	1
			0			0		1	0	0	1	0	0	0	0	0	0	0	0	0	0	1	0	0	1	1	1	1
				0		0		1	0	0	0	0	0	0	0	0	0	0	0	0	0	0	1	0	0	0	1	0
		0				0	2		0	0	0	0	1	0	0	0	0	0	0	0	0	0	0	0	1	0
					0	0		0	0	0	0	0	1	0	0	0	0	0	0	0	0	0	0	0	1	0	0	1
		0				0	2		0	0	0	0	0	0	0	0	0	0	0	0	0	0	0	1	1	1
				0		0		0	0	0	0	0	0	0	0	0	0	0	0	0	0	0	0	0	0	0	1	0
					0	0		0	0	0	0	0	1	0	0	0	0	0	0	0	0	0	0	0	0	1	1	0
0						0	1		0	0	0	0	0	0	0	0	0	0	0	0	0	0	0	1	1	1
		0				1	1		0	0	0	0	0	0	0	0	1	0	0	0	0	0	0	0	0	0
				0		0		0	0	0	1	0	1	0	1	0	0	0	0	0	0	0	0	1	1	1	0	1
	0					0	1		0	0	0	0	0	0	0	0	0	0	0	0	1	0	0	1	1	0
		0				0	1		0	0	1	0	1	0	0	0	0	0	0	0	0	0	0	0	1	0
			0			0		0	0	0	0	0	0	0	0	0	0	0	0	0	0	0	0	0	0	0	0	0
0						0	1		0	0	0	0	0	0	0	0	0	0	0	0	0	0	0	1	1	1
	0					0	0		0	0	0	0	0	0	0	0	0	0	0	0	0	0	0	1	1	1
		0				0	2		0	0	0	0	1	0	0	0	0	0	0	0	0	0	0	0	0	1
				0		0		0	0	0	0	0	1	0	0	0	0	0	0	0	0	0	0	0	0	0	1	1
			0			0		2	0	0	0	0	0	0	0	0	0	0	0	0	0	0	0	0	1	0	0	0
			0			0		0	0	0	0	0	0	0	0	0	0	0	0	0	0	0	0	1	1	1	1	1
0						0	0		0	0	0	0	0	0	0	0	0	0	0	0	0	0	0	0	1	1
			0			0		0	0	0	0	0	0	0	0	0	0	0	0	0	0	0	0	0	1	1	0	1
				0		0		0	0	0	0	0	0	0	0	0	0	0	0	0	0	0	0	0	0	0	0	0
		0				0	1		0	0	0	0	0	0	0	0	0	0	0	0	0	0	0	1	1	1
		0				1	1		0	0	0	0	0	0	0	0	0	0	0	0	0	0	0	0	0	0
					0	0		0	0	0	0	0	0	0	0	0	0	0	0	0	0	0	0	0	0	0	0	0
		0				0	1		0	0	0	0	0	0	0	0	0	0	0	0	0	0	0	1	1	0
0						1	1		0	0	0	0	0	0	0	0	0	0	0	0	0	0	0	0	0	1
			1			0		1	0	0	0	0	0	0	0	0	0	0	0	0	0	0	0	0	0	0	0	0
0						1	0		0	0	0	0	0	0	0	0	0	0	0	0	0	0	0	0	1	1
			0			0		2	0	0	0	0	0	0	0	0	0	0	0	0	0	0	0	0	1	0	0	0
				0		0		1	0	0	1	0	1	0	0	0	0	0	0	0	0	0	0	0	0	0	0	0
			0			0		0	0	0	0	0	1	0	0	0	0	0	0	0	0	1	0	0	0	0	1	1
			0			2		2	0	0	0	0	0	0	0	0	0	0	0	0	0	0	0	1	1	0	0	0
0						1	2		0	0	1	0	1	0	0	0	0	0	0	0	0	0	0	0	1	0
			0			1		0	0	0	0	0	0	0	0	0	0	0	0	0	0	0	0	0	0	0	0	0
	0					1	2		1	0	0	0	0	0	0	0	0	0	0	0	0	0	0	1	1	1
	0					0	1		0	0	0	0	0	0	0	0	0	0	0	0	0	0	0	0	0	0
			0			0		1	0	0	0	0	0	0	0	0	0	0	0	0	0	0	0	0	1	1	1	1
				0		0		2	0	0	0	0	1	0	0	0	0	0	0	0	0	0	0	1	1	1	1	1
			0			1		2	0	0	0	0	0	0	0	0	0	0	0	0	0	0	0	1	1	1	0	0
			0			0		0	0	0	0	0	0	0	0	0	0	0	0	0	0	0	0	1	1	1	1	1
			0			0		2	0	0	0	0	0	0	0	0	0	0	0	0	0	0	0	1	1	1	0	0
		0				1	2		0	0	0	0	0	0	0	0	0	0	0	0	0	0	0	0	0	0
					0	0		0	0	0	0	0	0	0	0	0	0	0	0	0	0	0	0	0	0	0	0	0
	0					2	2		0	0	0	0	0	0	0	0	0	0	0	0	0	0	0	0	1	1
	0					2	0		1	0	0	0	0	0	0	0	0	0	0	0	0	0	0	0	1	1
				0		0		0	0	0	0	0	0	0	0	0	0	0	0	0	0	0	0	1	1	1	1	1
	0					1	1		0	0	0	0	0	0	0	0	0	0	0	0	0	0	0	1	1	1
0						0	2		0	0	0	0	0	0	0	0	0	0	0	0	0	0	0	0	0	0
		0				1	2		0	0	0	0	0	0	0	0	0	0	0	0	0	0	0	1	1	1
					0	0		0	0	0	0	0	0	0	0	0	0	0	0	0	0	0	0	1	1	1	1	1
					0	0		0	0	0	0	0	0	0	0	0	0	0	0	0	0	0	0	0	0	0	0	0
			0			0		0	0	0	0	0	0	0	0	0	0	0	0	0	0	0	0	1	1	1	1	1
0						1	1		0	0	0	0	0	0	0	0	0	0	0	0	0	0	0	1	1	1
			0			1		1	0	0	0	0	0	0	0	0	0	0	0	0	0	0	0	0	1	1	0	0
0						1	2		0	0	0	0	0	0	0	0	0	0	0	0	0	0	0	1	1	0
			0			0		1	0	0	0	0	1	0	0	0	0	0	0	0	0	0	0	1	1	1	1	1
		0				0	2		0	0	0	0	0	0	0	0	0	0	0	0	0	0	0	0	0	0
				0		0		2	0	0	0	0	0	0	0	0	0	0	0	0	0	0	0	0	0	1	0	0
	0					1	2		1	0	0	0	0	0	0	0	0	0	0	0	0	0	0	0	0	0
				0		0		0	0	0	0	0	0	0	0	0	0	0	0	0	0	0	0	0	0	0	1	1
		0				0	1		0	0	0	0	0	0	0	0	0	0	0	0	0	1	0	0	0	0
0						0	0		0	0	0	0	0	0	0	0	0	0	0	0	0	0	0	0	0	0
		0				1	1		0	0	0	0	0	0	0	0	0	0	0	0	0	0	0	1	1	1
		0				0	0		0	0	0	0	1	0	0	0	0	0	0	0	0	0	0	0	0	0
0						0	0		0	0	0	0	0	0	0	0	0	0	0	0	0	0	0	0	0	0
			0			0		0	0	0	0	0	0	0	0	0	0	0	0	0	0	0	0	0	0	0	0	0
					0	0		0	0	0	0	0	1	0	0	0	0	0	0	0	0	0	0	0	1	0	1	1
0						0	1		0	0	0	0	0	0	0	0	0	0	0	0	0	0	0	1	1	1
			0			0		0	0	0	0	0	0	0	0	0	0	0	0	0	0	0	0	1	1	1	1	0
0						1	2		0	0	0	0	0	0	0	0	0	0	0	0	0	0	0	1	1	1
		0				0	1		0	0	0	0	0	0	0	0	0	0	0	0	0	0	0	1	1	0
		0				0	2		0	0	0	0	1	0	0	0	0	0	0	0	0	0	0	0	0	0
		0				0	2		1	0	0	0	0	0	0	0	0	0	0	0	0	0	0	1	1	1
					0	0		2	0	0	0	0	1	0	0	0	1	0	0	1	0	0	0	0	0	0	0	0
			0			0		0	0	0	0	0	1	0	0	0	0	0	0	0	1	0	0	0	0	0	0	1
	0					0	1		0	0	0	0	0	0	0	0	0	0	0	0	0	0	0	1	1	1
0						0	0		0	0	0	0	0	0	0	0	0	0	0	0	0	0	0	0	0	0
0						1	2		0	0	0	0	0	0	0	0	0	0	0	0	0	0	0	1	1	1
0						1	0		0	0	0	0	0	0	0	0	0	0	0	0	0	0	0	0	0	0
		0				1	1		1	0	0	0	0	0	0	0	0	0	0	0	0	0	0	0	0	0
					0	0		2	0	0	0	0	0	0	0	0	0	0	0	0	0	0	0	0	0	0	1	1
			0			0		0	0	0	0	0	0	0	0	0	0	0	0	0	0	0	0	0	0	1	1	0
0						0	2		0	0	0	0	0	0	0	0	0	0	0	0	0	0	0	0	0	0
			0			0		0	0	0	0	0	0	0	0	0	0	0	0	0	0	0	0	0	0	1	1	1
	0					0	2		0	0	1	0	1	0	0	0	0	0	0	0	0	0	0	0	0	0
				0		0		1	0	0	0	0	0	0	0	0	0	0	0	0	0	0	0	0	0	1	0	0
	0					1	2		0	0	0	0	0	0	0	1	0	0	0	0	0	0	0	0	1	1
0						2	2		0	0	0	0	0	0	0	0	0	0	0	0	0	0	0	0	1	0
	0					0	0		0	0	0	0	0	0	0	0	0	0	0	0	0	0	0	0	0	0
			0			0		0	0	0	0	0	0	0	0	0	0	0	0	0	0	0	0	0	0	0	1	1
		0				0	2		0	0	0	0	0	0	0	0	0	0	0	0	0	0	0	0	0	1
				0		0		0	0	0	1	0	0	0	0	0	0	0	0	0	0	0	0	1	0	1	0	0
				0		0		2	0	0	0	0	0	0	0	0	0	0	0	0	0	0	0	1	1	1	1	1
			1			0		0	0	0	0	0	0	0	0	0	0	0	0	0	0	0	0	1	1	1	1	1
			0			0		0	0	0	0	0	0	0	0	0	0	0	0	0	0	0	0	0	0	0	1	1
0						0	0		0	0	0	0	0	0	0	0	0	0	0	0	0	0	0	0	0	0
			0			0		2	0	0	0	0	0	0	0	0	0	0	0	0	0	0	0	1	1	1	1	1
	0					1	2		0	0	0	0	1	0	0	0	1	0	0	0	0	0	0	0	0	0
	0					0	2		1	0	0	0	1	0	0	0	0	1	0	0	0	0	0	0	0	0
0						1	2		0	0	0	0	0	0	0	0	0	0	0	0	0	0	0	1	1	1
				0		0		0	0	0	0	0	0	0	0	0	0	0	0	0	1	0	0	0	0	0	0	0
	0					1	1		0	0	0	0	0	0	0	0	0	0	0	0	0	0	0	1	1	1
				0		1		0	0	0	0	0	0	0	0	0	0	0	0	0	0	0	0	1	1	1	1	1
			0			1		2	0	0	0	0	0	0	0	0	0	0	0	0	0	0	0	0	0	1	0	1
				0		0		0	0	0	0	0	0	0	0	0	0	0	0	0	0	0	0	0	0	0	0	0
	0					0	2		0	0	0	0	0	0	0	0	0	0	0	0	0	0	0	0	0	0
				0		0		2	0	0	0	0	0	0	0	0	0	0	0	0	0	0	0	0	0	0	0	0
	0					0	0		0	0	1	0	0	0	0	0	0	0	0	0	0	0	0	0	0	0
				0		1		0	0	0	0	0	0	0	0	0	0	0	0	0	0	0	0	1	1	1	0	0
	0					0	1		0	0	0	0	0	0	0	0	0	0	0	0	0	0	0	0	1	0
				0		0		0	0	0	0	0	0	0	0	0	0	0	0	0	0	0	0	1	1	1	1	0
0						1	2		0	0	0	0	0	0	0	0	0	0	0	0	0	0	0	0	0	0
			0			0		2	0	0	0	0	0	0	0	0	0	0	0	0	0	0	0	0	0	0	1	0
0						0	1		0	0	0	0	0	0	0	0	0	0	0	0	0	0	0	0	0	0
			0			0		0	0	0	0	0	0	0	0	0	0	0	0	0	0	0	0	0	0	0	0	0
		0				1	2		0	0	0	0	1	0	0	0	0	0	0	0	0	0	0	1	1	1
1						0	0		0	0	0	0	0	0	0	0	0	0	0	0	0	0	0	1	1	1
	0					0	2		0	0	0	0	0	0	0	0	0	0	0	0	0	0	0	0	0	0
				0		0		1	0	0	0	0	0	0	0	0	0	0	0	0	0	0	0	1	1	1	1	1
					0	0		2	1	0	0	0	1	0	0	0	0	0	0	0	0	0	0	1	1	1	1	0
0						0	0		0	0	0	0	0	0	0	0	0	0	0	0	0	0	0	0	0	0
0						1	2		0	0	0	0	1	0	0	0	0	0	0	0	0	0	0	0	0	0
			0			0		1	0	0	0	0	0	0	0	0	0	0	0	0	0	0	0	1	1	1	1	1
				0		0		2	0	0	0	0	1	0	0	0	0	0	0	0	0	0	0	0	0	0	0	1
0						0	1		0	0	0	0	0	0	0	0	0	0	0	0	0	0	0	0	0	0
				0		0		0	0	0	0	0	0	0	0	0	0	0	0	0	0	0	0	0	0	0	0	0
			0			0		1	0	0	0	0	0	0	0	0	0	0	0	0	0	0	0	0	1	1	1	1
			0			0		1	0	0	0	0	0	0	0	0	0	0	0	0	0	0	0	0	0	0	0	0
			0			0		0	0	0	0	0	0	0	0	0	0	0	0	0	0	0	0	0	0	0	0	0
0						1	1		0	0	0	0	0	0	0	0	0	0	0	0	0	0	0	0	0	0
1						0	0		0	0	0	0	0	0	0	0	0	0	0	0	0	0	0	1	1	1
		0				0	0		0	0	0	0	0	0	0	0	0	0	0	0	0	0	0	1	1	0
				0		0		0	0	0	0	0	0	0	0	0	0	0	0	0	0	0	0	1	1	0	0	0
	0					0	2		0	0	1	0	1	0	0	0	0	0	0	0	0	0	0	1	1	0
0						0	1		0	0	0	0	0	0	0	0	0	0	0	0	0	0	0	0	0	0
			0			0		1	0	0	0	0	0	0	0	0	0	0	0	0	0	1	0	1	1	0	0	0
	0					1	1		0	0	0	0	0	0	0	0	0	0	0	0	0	0	0	0	0	1
			1			0		0	0	0	0	0	0	0	0	1	0	0	0	0	0	0	0	1	0	1	0	0
0						1	2		0	0	0	0	0	0	0	0	0	0	0	0	0	0	0	0	1	0
			0			1		0	0	0	0	0	0	0	0	0	0	0	0	0	0	0	0	0	1	0	1	1
0						0	2		0	0	0	0	0	0	0	0	0	0	0	0	0	0	0	0	0	0
0						0	0		0	0	0	0	0	0	0	0	0	0	0	0	0	0	0	1	1	1
0						0	0		0	0	0	0	0	0	0	0	0	0	0	0	0	0	0	1	1	1
	0					1	1		0	0	0	0	0	0	0	0	0	0	0	0	0	0	0	0	0	0
				0		0		0	0	0	0	0	0	0	0	0	0	0	0	0	0	0	0	0	0	0	1	0
	0					2	2		0	0	0	0	0	0	0	0	0	0	0	0	0	0	0	1	1	1
				0		0		0	1	0	0	0	0	0	0	0	0	0	0	0	0	0	0	1	1	1	1	1
0						1	1		0	0	0	0	0	0	0	0	0	0	0	0	0	0	0	0	0	0
			0			0		0	0	0	0	0	0	0	0	0	0	0	0	0	0	0	0	0	0	0	0	0
		1				0	0		0	0	0	0	0	0	0	0	0	0	0	0	0	0	0	1	1	1
			0			0		0	0	0	0	0	0	0	0	0	0	0	0	0	0	0	0	1	1	1	1	1
			0			1		2	0	0	0	0	0	0	0	0	0	0	0	0	0	0	0	1	1	1	1	1
1						1	0		0	0	0	0	0	0	0	0	0	0	0	0	0	0	0	1	1	1
0						0	0		0	0	0	0	0	0	0	0	0	0	0	0	0	0	0	1	1	1
				0		0		1	0	0	0	0	0	0	0	0	0	0	0	0	0	0	0	0	0	0	0	0
	0					1	1		0	0	0	0	0	0	0	0	0	0	0	0	0	0	0	0	0	0
0						1	1		0	0	0	0	0	0	0	0	0	0	0	0	0	0	0	0	0	1
				1		1		0	0	0	0	0	0	0	0	0	0	0	0	0	0	0	0	1	1	1	1	1
			0			0		0	0	0	1	0	0	0	0	0	0	1	0	0	0	0	0	0	0	0	0	0
	0					1	1		0	0	0	0	0	0	0	0	0	0	0	0	0	0	0	1	1	1
0						0	1		0	0	0	0	0	0	0	0	0	0	0	0	0	0	0	0	0	0
0						0	1		0	0	0	0	0	0	0	0	0	0	0	0	0	0	0	0	0	0
0						1	2		0	0	0	0	0	0	0	0	0	0	0	0	0	0	0	0	1	0
			0			0		2	0	0	0	0	0	0	0	0	0	0	0	0	0	0	0	0	0	0	1	1
0						1	1		0	0	0	0	0	0	0	0	0	0	0	0	0	0	0	1	1	1
0						2	1		0	0	0	0	0	0	0	0	0	0	0	0	0	0	0	1	1	1
			0			2		2	0	0	0	0	0	0	0	0	0	0	0	0	0	0	0	0	0	0	1	1
	0					0	2		1	0	0	0	0	0	0	0	0	0	0	0	0	0	0	0	0	0
				0		0		1	0	0	0	0	0	0	0	0	0	0	0	0	0	0	0	0	0	0	0	0
0						0	1		0	0	0	0	0	0	0	0	0	0	0	0	0	0	0	1	1	0
				0		0		0	0	0	0	0	1	0	0	0	0	0	0	0	0	0	0	0	0	0	0	0
0						2	1		0	0	0	0	0	0	0	0	0	0	0	0	0	0	0	0	0	0
			0			0		2	0	0	0	0	0	0	0	0	0	0	0	0	0	0	0	1	1	1	1	1
				0		0		1	0	0	0	0	0	0	0	0	0	0	0	0	0	0	0	0	0	0	1	1
	0					1	1		0	0	0	0	1	0	0	0	0	0	0	0	0	0	0	0	1	1
				0		0		1	0	0	0	0	0	0	0	0	0	0	0	0	0	0	0	1	0	0	1	0
0						0	2		0	0	1	0	0	0	0	0	0	0	0	0	0	0	0	1	1	1
	0					1	2		0	0	0	0	0	0	0	0	0	0	0	0	0	0	0	0	0	0
			0			1		0	0	0	0	0	0	0	0	0	0	0	0	0	0	0	0	1	1	1	1	1
			0			1		2	0	0	0	0	0	0	0	0	0	0	0	0	0	0	0	1	1	1	1	1
	0					0	1		0	0	0	0	0	0	0	0	0	0	0	0	0	0	0	0	0	0
					0	0		0	0	0	0	0	1	0	0	0	0	0	0	0	0	0	0	0	0	0	0	0
	0					0	1		0	0	0	0	0	0	0	0	0	0	0	0	0	0	0	1	1	1
				0		0		0	0	0	0	0	0	0	0	0	0	0	0	0	0	0	0	1	1	1	1	1
	0					0	0		0	0	0	0	0	0	0	1	0	0	0	0	0	0	0	0	0	0
	0					0	0		0	0	0	0	0	0	0	0	0	0	0	0	0	0	0	1	1	1
	0					1	0		0	0	0	0	0	0	0	0	0	0	0	0	0	0	0	1	1	1
	0					1	1		0	0	0	0	0	0	0	0	0	0	0	0	0	0	0	0	0	0
	0					0	1		0	0	0	0	0	0	0	0	0	0	0	0	0	0	0	0	0	0
	0					1	1		0	0	0	0	0	0	0	0	0	0	0	0	0	0	0	0	0	0
		0				0	2		0	0	0	0	0	0	0	0	0	0	0	0	0	0	0	0	1	1
			0			0		1	0	0	0	0	0	0	0	0	0	0	0	0	0	0	0	0	0	0	0	0
		0				0	1		0	0	0	0	0	0	0	0	0	0	0	0	0	0	0	1	1	1
	0					0	1		0	0	0	0	0	0	0	0	0	0	0	0	0	0	0	0	0	0
0						0	0		0	0	0	0	0	0	0	0	0	0	0	0	0	0	0	1	1	0
			0			0		0	0	0	0	0	0	0	0	0	0	0	0	0	0	0	0	0	0	0	0	0
	0					1	1		0	0	0	0	1	0	0	0	0	0	0	0	0	0	0	1	1	1
			0			2		0	0	0	0	0	0	0	0	0	0	0	0	0	0	0	0	0	1	0	1	0
	0					0	0		0	0	0	0	0	0	0	0	0	0	0	0	0	0	0	0	0	0
0						1	1		0	0	0	0	0	0	0	0	0	0	0	0	0	0	0	0	0	0
	0					1	2		0	0	0	0	1	0	0	0	0	0	0	0	0	0	0	0	0	0
				0		0		2	0	0	0	0	1	0	0	0	0	0	0	0	0	0	0	0	0	0	1	0
	0					0	1		0	0	0	0	1	0	0	0	0	0	0	0	0	0	0	0	0	1
			0			1		0	0	0	0	0	0	0	0	0	0	0	0	0	0	0	0	0	1	1	1	1
0						0	2		0	0	0	0	0	0	0	0	0	0	0	0	0	0	0	1	1	1
				0		1		2	0	0	0	0	1	0	0	0	0	0	0	0	0	0	0	1	1	0	0	0
	0					0	2		0	0	0	0	0	0	0	0	0	0	0	0	0	0	0	1	0	0
			0			0		0	0	0	0	0	0	0	0	0	0	0	0	0	0	0	0	1	1	1	1	1
			0			0		0	0	0	0	0	0	0	0	0	0	0	0	0	0	0	0	0	1	1	0	0
	0					0	1		0	0	0	0	0	0	0	0	0	0	0	0	0	0	0	0	0	0
0						1	0		0	0	0	0	0	0	0	0	0	0	0	0	0	0	0	0	0	0
					0	0		0	0	0	1	0	1	0	0	0	0	0	0	0	0	0	0	0	1	1	1	1
	0					0	1		0	0	0	0	0	0	1	0	0	0	0	0	0	0	0	1	1	0
			0			0		0	0	0	0	0	0	0	0	0	0	0	0	0	0	0	0	1	1	1	1	1
				1		0		0	0	0	0	0	0	0	0	0	0	0	0	0	0	0	0	1	0	1	1	1
	0					1	1		0	0	0	0	0	0	0	0	0	0	0	0	0	0	0	1	1	1
	0					0	0		0	0	0	0	0	0	1	0	1	0	0	0	0	0	0	0	0	0
	1					0	2		0	0	0	0	0	0	0	0	0	0	0	0	0	0	0	1	1	1
		0				2	1		0	0	0	0	1	0	0	0	0	0	0	0	0	0	0	0	1	1
					0	0		0	0	0	0	0	0	0	0	0	0	0	0	0	0	0	0	0	0	0	0	0
0						1	0		0	0	0	0	0	0	0	0	0	0	0	0	0	0	0	0	0	0
0						0	0		0	0	0	0	1	0	1	0	0	0	0	0	0	0	0	0	0	0
	0					0	1		0	0	0	0	1	0	0	0	0	1	0	0	0	0	0	0	0	0
				0		0		2	0	0	1	0	1	0	0	0	0	0	0	0	0	0	0	0	0	0	0	0
			0			0		0	0	0	0	0	0	0	0	0	0	0	0	0	0	0	0	0	1	1	0	1
			0			0		0	0	0	0	0	0	0	0	0	0	0	0	0	0	0	0	0	0	0	1	0
			0			0		0	0	0	0	0	0	0	0	0	0	0	0	0	0	0	0	1	1	1	0	0
				0		0		0	0	0	0	0	0	0	0	0	0	0	0	0	0	0	0	0	1	1	1	1
	0					1	1		0	0	0	0	0	0	0	1	0	0	0	0	0	0	0	0	1	1
				0		0		0	0	0	0	0	0	0	0	0	0	0	0	0	0	0	0	0	1	0	1	1
0						1	2		0	0	0	0	0	0	0	0	0	0	0	0	0	0	0	1	1	0
			0			0		2	0	0	0	0	0	0	0	0	0	0	0	0	0	0	0	1	1	1	1	1
0						0	0		0	0	0	0	0	0	0	0	0	0	0	0	0	0	0	0	0	0
0						1	1		0	0	0	0	0	0	0	0	1	0	0	0	0	0	0	1	1	1
				0		0		1	0	0	0	0	0	0	0	0	0	0	0	0	0	0	0	1	1	1	1	1
				0		0		1	0	0	0	0	0	0	0	0	0	0	0	0	0	0	0	0	0	0	0	0
	0					1	1		0	0	0	0	1	0	0	0	0	0	0	0	0	0	0	1	1	1
				0		0		1	0	0	0	0	0	0	0	0	0	0	0	0	0	0	0	0	1	1	1	1
0						1	2		0	0	0	0	0	0	0	0	0	0	0	0	0	0	0	0	0	0
				0		1		0	0	0	0	0	0	0	0	0	0	0	0	0	0	1	0	0	0	0	0	0
		0				0	1		0	0	0	0	0	0	0	0	0	0	0	0	0	0	0	1	1	1
				0		0		0	0	0	0	0	0	0	0	0	0	0	0	0	0	0	0	0	0	0	0	0
	0					0	0		0	0	0	0	1	0	0	0	0	0	0	0	0	0	0	0	0	0
			0			0		0	0	0	0	0	0	0	0	0	0	0	0	0	0	0	0	0	0	1	0	0
0						1	0		0	0	0	0	0	0	0	0	0	0	0	0	0	0	0	0	0	0
	0					0	1		0	0	0	0	0	0	0	0	0	0	0	0	0	0	0	0	0	0
			0			0		1	0	0	0	0	1	0	0	0	0	0	0	0	0	0	0	0	0	0	0	0
		0				0	1		0	0	0	0	0	0	0	0	0	0	0	0	0	0	0	0	0	0
				0		0		0	0	0	1	0	0	0	0	0	0	0	0	0	0	0	0	0	1	0	0	0
	0					2	0		0	0	0	0	0	0	0	0	0	0	0	0	0	0	0	1	1	1
			0			0		1	0	0	0	0	0	0	0	0	0	0	0	0	0	0	0	0	0	0	0	0
	0					0	0		0	0	0	1	1	0	0	1	0	0	0	0	0	0	0	0	0	0
				0		0		0	0	0	0	0	0	0	0	0	0	0	0	0	0	0	0	0	0	0	0	0
			0			0		0	0	0	0	0	0	0	0	0	0	0	0	0	0	0	0	0	0	0	0	0
	0					0	1		0	0	0	0	0	0	0	0	0	0	0	0	0	0	0	0	0	0
0						2	2		0	0	0	0	0	0	0	0	0	0	0	0	0	0	0	1	1	1
0						0	1		0	0	0	0	0	0	0	0	0	0	0	0	0	0	0	0	0	0
			0			0		0	0	0	0	0	0	0	0	0	0	0	0	0	0	0	0	0	0	1	1	1
				0		0		0	0	0	0	0	0	0	0	0	0	0	0	0	0	0	0	1	1	1	1	0
	0					1	0		0	0	0	0	1	0	0	0	0	0	0	0	0	0	0	1	1	1
				0		0		0	0	0	0	0	0	0	0	0	0	0	0	0	0	0	0	1	1	1	1	1
		0				0	1		0	0	0	0	0	0	0	0	0	0	0	0	0	0	0	0	0	0
					0	0		0	0	0	0	0	0	0	0	0	0	0	0	0	0	0	0	0	0	0	0	0
0						0	1		0	0	0	0	1	0	0	0	0	0	0	0	0	0	0	1	1	1
			0			0		0	0	0	1	0	1	0	0	0	0	0	0	0	1	0	0	1	1	1	0	0
		0				0	2		0	0	0	0	0	0	0	0	0	0	0	0	0	0	0	0	0	0
					0	0		1	0	0	0	0	0	0	0	0	0	0	0	0	0	0	0	0	0	0	0	0
					0	0		0	0	0	0	0	0	0	0	0	0	1	0	0	0	0	0	0	0	0	1	1
		0				2	2		0	0	0	0	0	0	0	0	0	0	0	0	0	0	0	1	1	1
	0					2	2		0	0	0	0	0	0	0	0	0	0	0	0	0	0	0	1	1	1
				0		0		2	0	0	0	0	0	0	0	0	0	0	0	0	0	0	0	1	1	1	1	1
		0				0	1		0	0	0	0	0	0	0	0	0	0	0	0	0	0	0	0	0	0
				0		0		0	0	0	0	0	0	0	0	0	0	0	0	0	0	0	0	0	0	0	0	0
		0				0	1		0	0	0	0	0	0	0	0	0	0	0	0	0	0	0	0	0	0
				0		0		0	0	0	1	0	0	0	0	0	0	0	0	0	0	0	0	0	0	0	0	0
0						1	1		0	0	1	0	0	0	0	0	0	0	0	0	0	0	0	1	1	1
			0			1		0	0	0	0	0	1	0	0	0	0	0	0	0	1	0	0	0	1	1	1	1
				0		0		0	0	0	0	0	0	1	0	0	0	0	0	0	0	0	0	1	0	1	1	1
0						0	0		0	0	0	0	0	0	0	0	0	0	0	0	0	0	0	1	1	0
			0			0		0	0	0	0	0	0	0	0	0	0	0	0	0	0	0	0	0	0	0	0	0
			0			0		0	0	0	0	0	0	0	0	0	0	0	0	0	0	0	0	0	0	0	1	1
0						2	2		0	0	0	0	0	0	0	0	0	0	0	0	0	0	0	1	1	1
			0			0		0	0	0	0	0	0	0	0	0	0	0	0	0	0	0	0	0	0	0	0	0
		0				1	2		0	0	0	0	0	0	0	0	0	0	0	0	0	0	0	0	0	0
	0					1	2		0	0	0	0	0	0	0	0	0	0	0	0	0	0	0	0	0	0
				0		0		0	0	0	0	0	0	0	0	0	0	0	0	0	0	0	0	0	0	0	0	0
	0					1	2		0	0	0	0	0	0	0	0	0	0	0	0	0	0	0	0	0	0
				0		0		1	0	0	0	0	0	0	0	0	0	0	0	0	0	0	0	0	0	0	0	0
				0		0		0	0	0	0	0	0	0	0	0	0	0	0	0	0	0	0	1	1	1	1	1
				0		0		0	0	0	0	0	0	0	0	0	0	0	0	0	0	0	0	1	1	0	1	1
	0					1	2		0	0	0	0	0	0	0	0	0	0	0	0	0	0	0	0	0	0
	0					0	2		0	0	0	0	0	0	0	0	0	0	0	0	0	0	0	0	0	0
0						0	0		0	0	0	0	0	0	0	0	0	0	0	0	0	0	0	1	1	1
0						1	1		0	0	0	0	0	0	0	0	0	0	0	0	0	0	0	1	1	1
	0					0	0		0	0	0	0	0	0	0	0	0	0	0	0	0	0	0	0	0	0
				0		0		0	0	0	0	0	0	0	0	0	0	0	0	0	0	0	0	0	0	0	1	1
	0					1	1		0	0	0	0	1	0	0	0	0	0	0	0	0	0	0	1	1	1
			0			0		0	0	0	0	0	0	0	0	0	0	0	0	0	0	0	0	0	1	1	1	1
		0				0	0		1	1	1	0	1	0	0	0	0	0	0	0	0	0	0	0	0	0
				0		0		0	0	0	0	0	0	0	0	0	0	0	0	0	0	0	0	1	1	1	1	1
	0					1	1		0	0	0	0	0	0	0	0	0	0	0	0	0	0	0	1	1	1
0						0	1		0	0	0	0	0	0	0	0	0	0	0	0	0	0	0	1	1	1
				0		0		0	0	0	0	0	0	0	0	0	0	0	0	0	0	0	0	0	0	0	0	0
					0	1		0	1	0	0	0	1	0	0	0	0	0	0	0	0	0	0	0	1	1	1	1
		0				0	0		0	0	0	0	0	0	0	0	0	0	0	0	0	0	0	1	1	1
		0				2	1		0	0	0	0	0	0	0	0	0	0	0	0	0	0	0	1	1	1
					0	0		1	0	0	0	0	0	0	0	0	0	0	0	0	0	0	0	1	1	1	1	1
			0			0		0	0	0	0	0	0	0	0	0	0	0	0	0	0	0	0	0	0	0	1	1
1						0	0		0	0	0	0	0	0	0	0	0	0	0	0	0	0	0	1	1	1
	0					0	1		0	0	0	0	1	0	0	0	0	0	0	0	0	0	0	1	1	1
				0		0		2	0	0	0	0	0	0	0	0	0	0	0	0	0	0	0	1	0	0	0	0
0						0	0		0	0	0	0	0	0	0	0	0	0	0	0	0	0	0	0	0	0
				0		0		0	0	0	0	0	0	0	0	0	0	0	0	0	0	0	0	0	1	0	0	0
0						0	1		0	0	0	0	0	0	0	0	0	0	0	0	0	0	0	1	1	1
0						0	1		0	0	0	0	0	0	0	0	0	0	0	0	0	0	0	0	0	0
0						1	1		0	0	0	0	0	0	1	0	0	0	0	0	0	0	0	1	1	1
		0				1	1		0	0	0	0	1	0	0	0	0	0	0	0	0	0	0	0	0	0
					0	0		1	0	0	0	0	0	0	0	0	0	0	0	0	0	0	0	0	0	0	0	0
	0					0	1		0	0	0	0	0	0	0	0	0	0	0	0	0	0	0	1	0	0
			0			0		0	0	0	0	0	0	0	0	0	0	0	0	0	0	0	0	1	1	1	1	1
0						0	1		0	0	0	0	0	0	0	0	0	0	0	0	0	0	0	0	0	0
		0				0	1		0	0	0	0	0	0	0	0	0	0	0	0	0	0	0	0	0	0
				0		0		3	0	0	0	0	0	0	0	0	0	0	0	0	0	0	1	1	1	1	1	1
					0	0		1	0	0	0	0	0	0	0	0	0	0	0	0	0	0	0	0	0	0	0	0
0						0	2		0	0	0	0	0	0	0	0	0	0	0	0	0	0	0	0	0	0
0						0	0		0	0	0	0	0	0	0	0	0	0	0	0	0	0	0	1	1	0
					0	0		1	0	0	0	0	0	0	0	0	1	0	0	0	0	0	0	0	0	0	0	0
	0					1	0		0	0	0	0	0	0	0	0	0	0	0	0	0	0	0	1	1	1
		0				0	0		0	0	0	0	1	1	0	0	0	0	0	0	0	0	0	0	0	0
					0	0		0	0	0	1	0	0	0	0	0	0	0	0	0	0	0	0	0	0	0	1	1
0						0	0		0	0	0	0	0	0	0	0	0	0	0	0	0	0	0	0	0	0
		0				1	0		0	0	0	0	0	0	0	0	0	0	0	0	0	0	0	1	1	1
				0		0		0	0	0	0	0	0	0	0	0	0	0	0	0	0	0	0	1	1	1	1	1
				0		0		2	0	0	0	0	0	0	0	0	0	0	0	0	0	0	0	0	0	0	0	0
	0					1	2		0	0	0	0	0	0	0	0	0	0	0	0	0	0	0	0	0	0
0						1	1		0	0	0	0	1	0	0	0	0	0	0	0	0	0	0	0	0	0
			0			1		2	0	0	0	0	0	0	0	0	0	0	0	0	0	0	0	0	1	1	1	1
			0			1		0	0	0	0	0	0	0	0	0	0	0	0	0	0	0	0	0	0	0	0	0
				0		0		0	0	0	0	0	0	0	0	0	0	0	0	0	0	0	0	0	0	0	0	0
	0					0	2		0	0	0	0	0	0	0	0	0	0	0	0	0	0	0	0	0	0
	0					1	1		0	0	0	0	0	0	0	0	0	0	0	0	0	0	0	0	0	0
	0					1	1		0	0	0	0	0	0	0	0	0	0	0	0	0	0	0	0	0	0
			0			0		1	0	0	0	0	0	0	0	0	0	0	0	0	0	0	0	0	1	0	0	1
				0		0		2	0	0	0	0	0	0	0	0	0	0	0	0	0	0	0	0	0	0	0	0
	0					2	2		0	0	0	0	0	0	0	0	0	0	0	0	0	0	0	1	1	1
	0					1	1		0	0	0	0	0	0	0	0	0	0	0	0	0	0	0	0	0	0
	0					0	0		0	0	0	0	0	0	0	0	0	0	0	0	0	0	0	0	0	0
1						0	0		0	0	0	0	0	0	0	0	0	0	0	0	0	0	0	1	1	1
0						1	2		0	0	0	0	0	0	0	0	0	0	0	0	0	0	0	0	0	0
	0					1	1		0	0	0	0	0	0	0	0	0	0	0	0	0	0	0	0	0	0
			0			0		0	0	0	0	0	0	0	0	0	0	0	0	0	0	0	0	0	0	0	0	0
0						2	1		0	0	0	0	0	0	0	0	0	0	0	0	0	0	0	0	1	1
			0			0		2	0	0	0	0	0	0	0	0	0	0	0	0	0	0	1	1	1	1	0	0
	0					0	1		0	0	0	0	0	0	0	0	0	0	0	0	0	0	0	0	0	0
				0		0		0	0	0	0	0	0	0	0	0	0	0	0	0	0	0	0	1	0	0	1	1
			0			1		2	0	0	0	0	0	0	0	0	0	0	0	0	0	0	0	0	0	1	1	1
	0					0	0		0	0	0	0	0	0	0	0	0	0	0	0	0	0	0	1	1	1
			0			1		2	0	0	0	0	0	0	0	0	0	0	0	0	0	0	0	0	0	0	0	0
					0	1		0	0	0	0	0	0	0	0	0	0	0	0	0	0	0	0	0	1	1	1	1
	0					2	2		0	0	0	0	1	0	0	0	0	0	0	0	0	0	0	0	0	1
	0					0	2		1	0	0	0	0	0	0	0	1	0	0	0	0	0	0	1	0	1
0						1	0		0	0	0	0	0	0	0	0	0	0	0	0	0	0	0	0	1	1
			0			0		0	0	0	0	0	0	0	0	0	0	0	0	0	0	0	0	0	0	0	0	0
	0					0	1		0	0	0	0	1	0	0	0	0	0	0	0	0	0	0	1	1	1
	0					1	2		0	0	0	0	0	0	0	0	0	0	0	0	0	0	0	0	0	0
			0			0		1	0	0	0	0	0	0	0	0	0	0	0	0	0	0	0	1	1	1	1	1
		0				1	1		0	0	0	0	0	0	0	0	0	0	0	0	0	0	0	0	1	1
0						0	1		0	0	1	0	1	0	0	0	0	0	0	0	0	0	0	0	0	0
0						0	1		0	0	0	0	0	0	0	0	0	0	0	0	0	0	0	0	0	0
		0				0	1		0	0	0	0	1	0	0	0	0	0	0	0	0	0	0	0	0	1
		0				0	2		0	0	0	0	1	0	0	0	0	0	0	0	0	0	0	0	0	0
		1				1	2		0	0	0	0	0	0	0	0	0	0	0	0	0	0	0	1	1	1
			0			0		2	0	0	0	0	0	0	0	0	0	0	0	0	0	0	0	0	1	1	1	1
	0					0	0		0	0	1	0	1	0	0	1	0	0	0	0	0	0	0	0	0	0
0						1	2		0	0	0	0	0	0	0	0	0	0	0	0	0	0	0	0	0	0
		0				0	2		0	0	1	0	1	0	0	0	0	0	0	0	0	0	0	0	0	0
0						1	2		0	0	0	0	0	0	0	0	0	0	0	0	0	0	0	0	0	0
0						1	0		0	0	0	0	0	0	0	0	0	0	0	0	0	0	0	1	1	1
0						0	0		0	0	0	0	0	0	0	0	0	0	0	0	0	0	0	0	0	0
0						1	0		0	0	0	0	0	0	0	0	0	0	0	0	0	0	0	0	0	0
				0		0		2	0	0	0	0	0	0	0	0	0	0	0	0	0	0	0	1	1	0	1	1
	0					0	1		0	0	0	0	1	0	0	0	0	0	0	0	0	0	0	1	1	1
				0		0		0	0	0	0	0	0	0	0	0	0	0	0	0	0	0	0	1	1	1	1	1
				0		0		0	0	0	0	0	0	0	0	0	0	0	0	0	0	0	0	0	0	0	0	0
0						1	1		0	0	0	0	0	0	0	0	0	0	0	0	0	0	0	0	1	1
				0		0		0	0	0	0	0	0	0	0	0	0	0	0	0	0	0	0	1	1	1	1	1
	0					0	1		0	0	0	0	0	0	0	0	0	0	0	0	1	0	0	0	0	1
0						0	1		0	0	0	0	1	0	0	0	0	0	0	0	0	0	0	0	0	0
			0			0		1	0	0	0	0	0	0	0	0	0	0	0	0	0	0	0	0	0	0	1	0
					0	0		0	0	0	0	0	0	0	0	0	0	0	0	0	0	0	0	1	1	1	1	1
		0				0	1		0	0	0	0	0	0	0	0	0	0	0	0	0	0	0	0	0	0
0						0	0		0	0	1	0	0	0	0	0	0	0	0	0	0	0	0	1	1	1
		0				1	1		0	0	0	0	0	0	0	0	0	0	0	0	0	0	0	0	0	0
					0	0		0	0	0	0	0	0	0	0	0	0	0	0	0	0	0	0	0	0	0	0	0
		0				0	0		0	0	0	0	0	0	0	0	0	0	0	0	0	0	0	1	1	1
0						1	1		0	0	0	1	0	0	0	0	0	0	0	0	0	0	0	0	0	0
				0		0		0	0	0	0	0	0	0	0	0	0	0	0	0	0	0	0	1	1	1	1	1
	0					0	0		0	0	0	0	0	0	0	0	0	0	0	0	0	0	0	1	1	1
				0		0		1	0	0	0	0	0	0	0	0	0	0	0	0	0	0	0	1	1	1	1	1
		0				0	1		0	0	0	0	0	0	0	0	0	0	0	0	0	0	0	0	0	0
	0					0	1		1	0	0	0	0	0	0	0	0	0	0	0	0	0	0	0	0	1
				0		0		1	0	0	0	0	0	0	0	0	0	0	0	0	0	0	0	0	0	0	0	0
	0					1	2		0	0	0	0	0	0	0	0	0	0	0	0	0	0	0	0	0	0
				0		0		0	0	0	0	0	0	0	0	0	0	0	0	0	0	0	0	0	0	0	0	1
0						0	0		0	0	0	0	0	0	0	0	0	0	0	0	0	0	0	0	0	1
			0			1		0	0	0	0	0	0	0	0	0	0	0	0	0	0	0	0	0	0	0	0	0
0						0	2		0	0	0	0	0	0	0	0	0	0	0	0	0	0	0	1	1	1
			0			0		0	0	0	0	0	0	0	0	0	0	0	0	0	0	0	0	0	1	1	1	1
		0				1	0		0	0	0	0	0	0	0	0	0	0	0	0	0	0	0	0	0	1
				0		0		1	0	0	0	0	0	0	0	0	0	0	0	0	0	0	1	1	1	1	1	1
	0					0	2		0	0	0	0	0	0	0	0	0	0	0	0	0	0	0	0	0	0
				0		0		0	0	0	0	0	0	0	0	0	0	0	0	0	0	0	0	0	0	0	0	0
0						0	1		0	0	0	0	0	0	0	0	0	0	0	0	0	0	0	0	0	0
	0					0	2		0	0	0	0	1	0	0	0	0	0	0	0	0	0	0	0	0	0
				0		0		2	0	0	0	0	1	0	0	0	0	0	0	0	0	0	0	1	1	1	0	0
				0		0		0	1	0	0	0	0	0	0	0	0	0	0	0	0	0	0	1	1	1	1	1
	0					2	2		0	0	1	0	1	0	0	0	0	0	0	0	0	0	0	1	1	1
			0			1		0	0	0	0	0	0	0	0	0	0	0	0	0	0	0	0	0	0	0	0	1
0						1	0		1	0	0	0	1	0	0	0	0	0	0	0	0	0	0	0	0	0
	0					0	1		0	0	0	0	0	0	0	0	0	0	0	0	0	0	0	0	0	0
	0					0	1		0	0	0	0	0	0	0	0	0	0	0	0	0	0	0	0	0	0
				0		0		1	0	0	0	0	0	0	0	0	0	0	0	0	0	0	0	0	0	0	0	0
0						1	0		0	0	0	0	0	0	0	0	0	0	0	0	0	0	0	0	0	0
	0					1	1		0	0	0	0	1	0	0	0	0	0	0	0	0	0	0	0	0	0
				0		0		1	0	0	0	0	0	0	0	0	0	0	0	0	0	0	0	0	0	0	0	0
			0			0		1	0	0	0	0	0	0	0	0	0	0	0	0	0	0	0	0	0	0	0	0
			0			0		0	0	0	0	0	0	0	0	0	0	0	0	0	0	0	0	1	1	1	1	1
		0				0	1		0	0	0	0	0	0	0	0	0	0	0	0	0	0	0	0	0	0
				0		0		0	0	0	0	0	0	0	0	0	0	0	0	0	0	0	0	0	0	1	1	1
0						0	1		0	0	0	0	0	0	0	0	0	0	0	0	0	0	0	0	0	0
		0				0	1		0	0	0	0	0	0	0	0	0	0	0	0	0	0	0	0	1	1
					0	0		1	0	0	0	0	0	0	0	0	0	0	0	0	0	0	0	0	0	1	0	0
0						0	0		0	0	0	0	0	0	0	0	0	0	0	0	0	0	0	0	0	1
	0					1	0		0	0	0	0	0	0	0	0	0	0	0	0	0	0	0	0	1	1
				0		0		0	0	0	0	0	0	0	0	0	0	0	0	0	0	0	0	0	1	1	1	1
	0					1	1		0	0	0	0	0	0	0	0	0	0	0	0	0	0	0	0	1	1
0						1	0		0	0	0	0	0	0	0	0	0	0	0	0	0	0	0	1	1	1
		0				0	0		0	0	0	0	0	0	0	0	0	0	0	0	0	0	0	0	0	0
				0		0		0	0	0	1	0	1	0	0	0	0	0	0	0	0	0	0	0	0	1	1	0
0						1	1		0	0	0	0	0	0	0	0	0	0	0	0	0	0	0	0	0	1
			0			0		0	0	0	0	0	1	0	0	0	0	0	0	0	0	0	0	0	1	1	1	1
0						1	2		0	0	0	0	0	0	0	0	0	0	0	0	0	0	0	0	0	0
				0		0		1	0	0	0	0	0	0	0	0	0	0	0	0	0	0	0	1	1	1	1	1
	0					1	2		0	0	0	0	1	0	0	0	0	0	0	0	0	0	0	1	1	1
		0				1	2		0	0	0	0	0	0	0	0	0	0	0	0	0	0	0	0	0	1
					0	1		1	0	0	0	0	0	0	0	0	0	0	0	0	0	0	0	0	0	0	1	1
		0				0	0		0	0	0	0	0	0	0	0	0	0	0	0	0	0	0	0	0	0
				0		0		0	0	0	0	0	0	0	0	0	0	0	0	0	0	0	0	1	1	1	1	1
		0				0	1		0	0	0	0	0	0	0	0	0	0	0	0	0	0	0	0	0	0
				0		0		0	0	0	0	0	0	0	0	0	0	0	0	0	0	0	0	0	0	0	1	1
	0					0	0		0	0	0	0	0	0	0	0	0	0	0	0	0	0	0	1	1	1
	0					0	1		0	0	0	0	1	0	0	0	0	0	0	0	0	0	0	0	0	0
0						1	1		0	0	0	0	0	0	0	0	0	0	0	0	0	0	0	0	0	0
		0				0	1		0	0	0	0	0	0	0	0	0	0	0	0	0	0	0	1	1	1
					0	0		0	0	0	0	0	0	0	0	0	0	0	0	0	0	0	0	1	1	1	1	1
	0					0	2		0	0	0	0	0	0	0	0	0	0	0	0	0	0	0	1	1	1
	0					0	0		0	0	0	0	0	0	0	0	0	0	0	0	0	0	0	1	1	1
	0					2	2		0	0	0	0	0	0	0	0	0	0	0	0	0	0	0	1	1	1
		0				0	0		1	0	1	0	1	0	0	0	0	0	0	0	0	0	0	0	0	0
					0	0		1	0	0	0	0	0	0	0	0	0	0	0	0	0	0	0	0	0	0	1	1
	0					0	2		0	0	0	0	1	0	0	0	0	0	0	0	0	0	0	0	0	0
	0					1	2		0	0	0	0	0	0	0	0	0	0	0	0	0	0	0	0	0	0
				0		0		0	0	0	0	0	0	0	0	0	0	0	0	0	0	0	0	0	0	0	0	0
		0				0	1		0	0	0	0	0	0	0	0	0	0	0	0	0	0	0	0	0	0
0						1	1		0	0	0	0	0	0	0	0	0	0	0	0	0	0	0	0	0	0
			0			0		0	0	0	0	0	0	0	0	0	0	0	0	0	0	0	0	0	0	0	0	0
	0					0	1		0	0	0	0	0	0	1	0	0	0	0	0	0	0	0	0	0	0
	0					0	0		0	0	0	0	0	0	0	0	0	0	0	0	0	0	0	1	1	1
0						0	0		0	0	0	0	0	0	0	0	0	0	0	0	0	0	0	0	0	0
0						0	1		0	0	0	0	0	0	0	0	0	0	0	0	0	0	0	1	1	1
0						1	2		0	0	0	0	0	0	0	0	0	0	0	0	0	0	0	0	0	0
			0			1		2	0	0	0	0	0	0	0	0	0	0	0	0	0	0	0	1	1	1	1	1
0						1	0		0	0	0	0	0	0	0	0	0	0	0	0	0	0	0	1	1	1
			0			0		0	0	0	0	0	0	0	0	0	0	0	0	0	0	0	0	0	0	0	0	1
	0					0	0		0	0	0	0	0	0	0	0	0	0	0	0	0	0	0	0	0	0
		0				0	1		1	0	0	0	0	0	0	0	0	0	0	0	0	0	0	0	0	0
				0		1		0	0	0	0	0	1	0	0	0	0	0	0	0	0	0	0	0	0	0	0	0
			0			0		0	0	0	0	0	0	0	0	0	0	0	0	0	0	0	0	0	1	1	1	1
	0					1	2		0	0	0	0	0	0	0	0	0	0	0	0	0	0	0	1	1	1
				0		0		1	0	0	0	0	0	0	0	0	0	0	0	0	0	0	0	1	1	1	1	1
				0		0		0	0	0	0	0	1	0	0	0	0	0	0	0	0	0	0	1	1	1	1	1
		0				0	0		0	0	1	0	1	0	0	0	0	0	0	0	0	0	0	1	0	0
	0					2	1		0	0	0	0	0	0	0	0	0	0	0	0	0	0	0	1	1	1
		0				1	2		0	0	0	0	1	0	0	0	0	0	0	0	0	0	0	1	1	1
					0	0		1	0	0	0	0	0	0	0	0	0	0	0	0	0	0	0	1	1	1	1	1
0						1	1		0	0	0	0	0	0	0	0	0	0	0	0	0	0	0	0	0	0
			0			0		0	0	0	0	0	0	0	0	0	0	0	0	0	0	0	0	0	0	0	0	0
	0					2	2		0	0	0	0	0	0	0	0	0	0	0	0	0	0	0	1	1	1
				0		0		2	0	0	0	0	0	0	0	0	0	0	0	0	0	0	0	1	1	1	1	1
0						1	1		0	0	0	0	0	0	0	0	0	0	0	0	0	0	0	0	1	0
	0					0	1		0	0	0	0	0	0	0	0	0	0	0	0	0	0	0	0	0	0
0						0	0		0	0	0	0	0	0	0	0	0	0	0	0	0	0	0	0	0	0
		0				0	1		0	0	0	0	0	0	0	1	0	0	0	0	0	0	0	0	0	0
					0	0		1	0	0	0	0	1	0	0	0	0	0	0	0	0	0	0	0	0	0	0	0
0						0	1		0	0	0	0	0	0	0	0	0	0	0	0	0	0	0	0	0	0
			0			0		0	0	0	0	0	0	0	0	1	0	0	0	0	0	0	0	0	0	0	0	0
	0					0	2		0	0	0	0	0	0	0	0	0	0	0	0	0	0	0	0	0	0
				0		0		2	0	0	0	0	0	0	0	0	0	0	0	0	0	0	0	0	0	1	0	0
					0	0		0	0	0	0	0	0	0	0	0	0	0	0	0	0	0	0	1	1	1	1	1
			0			0		1	0	0	0	0	0	0	0	0	0	0	0	0	0	0	0	1	1	1	1	1
0						1	0		0	0	0	0	0	0	0	0	0	0	0	0	0	0	0	1	1	1
0						1	2		0	0	1	0	1	0	0	0	0	0	0	0	0	0	0	0	0	0
				0		0		0	0	0	0	0	0	0	0	0	0	0	0	0	0	0	0	0	0	0	1	1
	0					0	1		0	0	0	0	0	0	0	0	0	0	0	0	0	0	0	0	0	0
					0	0		1	0	0	1	0	0	0	0	0	0	0	0	1	0	0	0	0	0	0	0	0
			0			0		0	0	0	0	0	0	0	0	0	0	0	0	0	0	0	0	0	0	0	0	0
					0	0		0	0	0	0	0	0	0	0	0	0	0	0	0	0	0	0	1	1	1	1	1
		0				0	0		0	0	0	0	0	0	1	0	0	0	0	0	0	0	0	1	1	1
0						0	3		0	0	0	0	0	0	0	0	0	0	0	0	0	0	0	1	1	1
1						0	0		0	0	0	0	0	0	0	0	0	0	0	0	0	0	0	1	1	1
0						1	0		0	0	0	0	0	0	0	0	0	0	0	0	0	0	0	0	0	1
	0					1	0		0	0	0	0	0	0	0	0	0	0	0	0	0	0	0	0	1	1
		0				1	0		0	0	0	0	1	0	0	0	0	0	0	0	1	0	0	0	0	0
					0	0		0	0	0	0	0	1	0	0	0	0	0	0	0	0	0	0	0	0	1	0	0
			0			0		1	0	0	0	0	0	0	0	0	1	0	0	0	0	0	0	0	0	0	0	0
			0			1		2	0	0	0	0	1	0	0	0	0	0	0	0	0	0	0	1	1	1	0	0
0						0	1		0	0	0	0	0	0	0	0	0	0	0	0	0	0	0	1	1	1
			0			0		0	0	0	0	0	0	0	0	0	0	0	0	0	0	0	0	0	0	0	0	0
		0				0	2		0	0	0	0	0	0	0	0	0	0	0	0	0	0	0	0	0	0
	0					0	2		1	0	0	0	0	0	0	0	0	0	0	0	0	0	0	1	1	1
			0			0		1	0	0	0	0	0	0	0	0	0	0	0	0	0	0	0	1	1	1	1	1
0						0	2		0	0	0	0	0	0	0	0	0	0	0	0	0	0	0	0	0	0
	0					0	0		0	0	0	0	0	0	0	0	0	0	1	0	0	0	0	1	0	1
0						1	0		1	0	0	0	0	0	0	0	0	0	0	0	0	0	0	0	0	0
		0				2	0		0	0	1	0	1	0	0	0	0	0	0	0	0	0	0	0	0	0
				0		0		0	0	0	1	0	0	0	0	0	1	0	0	0	0	0	0	0	0	0	0	0
			0			1		1	0	0	0	0	1	0	0	0	0	0	0	0	0	0	0	0	0	0	0	0
0						2	0		0	0	0	0	0	0	0	0	0	0	0	0	0	0	0	1	1	1
					0	0		0	0	0	0	0	0	0	0	0	0	0	0	0	0	0	0	0	0	0	1	1
	0					1	0		0	0	0	0	0	0	0	0	0	0	0	0	0	0	0	1	1	1
0						0	0		0	0	0	0	0	0	0	0	0	0	0	0	0	0	0	1	1	1
	0					0	0		0	0	0	0	0	0	0	0	0	0	0	0	0	0	0	0	1	1
	0					0	1		1	0	1	0	0	0	0	0	0	0	0	0	0	0	0	0	0	0
	0					1	2		1	0	1	0	1	0	0	0	0	0	0	0	0	0	0	0	1	1
	0					0	0		1	0	1	0	0	0	0	0	0	0	0	0	0	0	0	0	0	0
		0				0	2		0	0	0	0	1	0	0	0	0	0	1	0	0	0	0	0	0	0
0						1	0		0	0	0	0	0	0	0	0	0	0	0	0	0	0	0	0	0	0
			0			0		0	0	0	0	0	0	0	0	0	0	0	0	0	0	0	0	1	1	1	0	0
	0					0	2		0	0	1	0	1	0	0	0	0	0	0	0	0	0	0	0	0	0
				0		0		2	0	0	0	0	0	0	0	0	0	0	0	0	0	0	0	0	0	0	0	0
				0		1		1	0	0	0	0	0	0	0	0	0	0	0	0	0	0	0	0	0	0	1	0
		0				0	1		0	0	0	0	0	0	0	0	0	0	0	0	0	0	0	0	0	0
				0		0		1	0	0	0	0	0	0	0	0	0	0	0	0	0	0	0	0	0	0	0	0
		0				0	1		0	0	1	0	1	1	0	0	0	0	0	0	0	0	0	0	0	1
					0	0		0	0	0	0	0	0	0	0	0	0	0	0	0	0	0	0	0	0	0	1	1
				0		0		0	0	0	0	0	1	0	0	0	0	0	0	0	0	0	0	0	0	1	0	0
	0					1	2		0	0	0	0	0	0	0	0	0	0	0	0	0	0	0	0	0	0
			0			0		0	0	0	0	0	0	0	0	0	1	0	0	0	0	0	0	0	0	0	0	0
		1				1	0		0	0	0	0	0	0	0	0	0	0	0	0	0	0	0	1	1	1
0						0	1		0	0	0	0	0	0	0	0	0	0	0	0	0	0	0	1	1	1
	0					0	0		0	0	0	0	0	0	0	0	0	0	0	0	0	0	0	0	1	1
	0					1	3		0	0	0	0	0	0	0	0	0	0	0	0	0	0	0	0	1	0
0						1	1		0	0	0	0	0	0	0	0	0	0	0	0	0	0	0	1	1	1
				0		0		1	0	0	0	0	0	0	0	0	0	0	0	0	0	0	0	1	1	1	1	1
		0				0	0		0	0	0	0	0	0	0	0	0	0	0	0	0	0	0	0	0	0
					0	0		0	0	0	0	0	1	0	0	0	0	0	0	0	0	0	0	0	0	0	0	0
0						1	2		0	0	0	0	0	0	0	0	0	0	0	0	0	0	0	1	1	1
			0			0		0	0	0	0	0	0	0	0	0	0	0	0	0	0	0	0	1	1	1	0	1
0						0	1		0	0	0	0	0	0	0	0	0	0	0	0	1	0	0	1	1	1
	0					0	1		0	0	0	0	1	0	0	0	0	0	0	0	0	0	0	0	1	1
				0		0		0	0	0	0	1	0	0	0	0	0	0	0	0	0	0	0	0	1	1	1	1
0						0	0		0	0	0	0	0	0	0	0	0	0	0	0	0	0	0	0	0	1
0						2	0		0	0	0	0	0	0	0	0	0	0	0	0	0	0	0	1	1	1
0						1	2		0	0	0	0	0	0	0	0	0	0	0	0	0	0	0	1	1	1
				0		0		0	0	0	0	0	0	0	0	0	0	0	0	0	0	0	0	1	1	1	1	1
				0		0		0	0	0	0	0	0	0	0	0	0	0	0	0	0	0	0	0	1	0	1	0
	0					0	0		0	0	0	0	1	0	0	0	0	0	0	0	0	0	0	0	0	0
			0			0		0	0	0	0	0	1	0	0	0	0	0	0	0	0	0	0	0	0	0	0	0
0						1	0		0	0	0	0	0	0	0	0	0	0	0	0	0	0	0	0	0	0
0						0	0		1	0	0	0	0	0	0	0	0	0	0	0	0	0	0	0	0	0
			0			0		0	0	0	0	0	0	0	0	0	0	0	0	0	0	0	0	0	0	0	1	1
0						0	0		0	0	0	0	0	0	0	0	0	0	0	0	0	0	0	0	0	0
0						1	0		0	0	0	0	0	0	0	0	0	0	0	0	0	0	0	0	0	0
		1				0	0		1	1	1	0	1	1	1	1	1	1	1	0	1	0	0	1	1	1
		0				0	1		0	0	1	0	1	0	0	0	0	0	0	0	0	0	0	0	0	0
				0		0		2	0	0	0	0	1	0	0	0	0	0	0	0	0	0	0	0	0	0	0	0
	0					1	0		0	0	0	0	0	0	0	0	0	0	0	0	0	0	0	1	1	1
				0		1		0	0	0	0	0	1	0	0	0	0	0	0	0	0	0	0	1	1	1	1	1
	0					1	2		1	0	0	0	0	0	0	0	0	0	0	0	0	0	0	0	0	1
			0			0		2	0	0	0	0	0	0	0	0	0	0	0	0	0	0	0	0	0	1	0	1
	0					0	2		0	0	0	0	0	0	0	0	0	0	0	0	0	0	0	1	1	1
				0		0		0	0	0	1	0	1	0	0	0	0	0	0	0	0	0	0	1	1	1	1	1
			0			0		0	0	0	0	0	0	0	0	0	0	0	0	0	0	0	0	1	1	1	0	1
0						2	1		0	0	0	0	0	0	0	0	0	0	0	0	0	0	0	0	0	0
	0					0	1		0	0	0	0	1	0	0	0	0	0	0	0	0	0	0	1	1	1
0						0	1		0	0	0	0	1	0	0	0	0	0	0	0	0	0	0	0	0	0
			0			1		1	0	0	0	0	0	0	0	0	0	0	0	0	0	0	0	1	1	1	1	1
0						0	1		0	0	0	0	0	0	0	0	0	0	0	0	0	0	0	1	1	0
0						0	0		0	0	0	0	0	0	0	0	0	0	0	0	0	0	0	1	1	1
0						2	2		0	0	0	0	0	0	0	0	0	0	0	0	0	0	0	1	1	0
0						0	1		0	0	0	0	0	0	0	0	0	0	0	0	0	0	0	0	0	0
			0			0		0	0	0	0	0	1	0	0	0	0	0	0	0	0	0	0	0	0	0	0	0
		0				2	2		0	0	0	0	0	0	0	0	0	0	0	0	0	0	0	1	1	1
				0		0		0	0	0	0	0	0	0	0	0	0	0	0	0	0	0	1	1	1	1	0	0
			0			0		0	0	0	0	0	0	0	0	0	0	0	0	0	0	0	0	1	1	1	0	0
0						0	1		0	0	0	0	0	0	0	0	0	0	0	0	0	0	0	0	0	0
			0			0		1	0	0	0	0	0	0	0	0	0	0	0	0	0	0	0	0	0	0	0	0
0						0	0		0	0	0	0	0	0	0	0	0	0	0	0	0	0	0	1	1	0
	0					1	0		0	0	0	0	1	0	0	0	0	0	0	0	0	0	0	1	1	1
				0		0		1	0	0	0	0	1	0	0	0	0	0	0	0	0	0	0	1	1	0	0	0
0						0	2		0	0	0	0	1	0	0	0	0	0	0	0	0	0	0	0	0	0
			0			0		0	0	0	0	0	0	0	0	0	0	0	0	0	0	0	0	0	0	0	0	0
	0					1	2		0	0	1	0	1	0	0	0	0	0	0	0	0	0	0	0	0	0
				0		0		1	0	0	0	0	0	0	0	0	0	0	0	0	0	0	0	0	0	0	0	0
	0					0	1		0	0	0	0	0	0	0	0	0	0	0	0	0	0	0	0	0	0
0						0	2		0	0	0	0	0	0	0	0	0	0	0	0	0	0	0	0	0	0
				0		0		1	0	0	0	0	0	0	0	0	0	0	0	0	0	0	0	0	0	0	0	0
				0		0		0	0	0	0	0	0	0	0	0	0	0	0	0	0	0	0	1	0	0	0	1
	0					0	1		0	0	0	0	0	0	0	0	0	0	0	0	0	0	0	0	0	0
	1					0	0		1	0	0	0	1	0	0	0	0	0	0	0	0	0	0	1	1	1
				0		0		1	0	0	0	0	0	0	0	0	0	0	0	0	0	0	0	0	0	1	0	0
0						0	1		0	0	0	0	0	0	0	0	0	0	0	0	0	0	0	1	1	1
			0			0		0	0	0	0	0	0	0	0	0	0	0	0	0	0	0	0	1	1	1	1	1
		0				0	0		0	0	0	0	0	0	0	0	0	0	0	0	0	0	0	1	1	1
				0		0		0	0	0	0	0	0	0	0	0	0	0	0	0	0	0	0	1	1	1	1	1
				0		0		0	0	0	0	0	0	0	0	0	0	0	0	0	0	0	0	0	1	1	0	1
			0			0		1	0	0	0	0	0	0	0	0	0	0	0	0	0	0	0	0	0	0	0	0
			0			0		0	0	0	0	0	0	0	0	0	0	0	0	0	0	0	0	1	1	1	0	0
0						0	0		0	0	0	0	0	0	0	0	0	0	0	0	0	0	0	0	0	0
			0			0		0	0	0	0	0	0	0	0	0	0	0	0	0	0	0	0	1	1	1	1	1
				0		0		0	0	0	0	0	0	0	0	0	0	0	0	0	0	0	0	0	0	0	0	1
				0		0		0	0	0	0	0	0	0	0	1	0	0	0	0	0	0	0	0	0	0	1	1
			0			0		1	0	0	0	0	0	0	0	0	0	0	0	0	0	0	0	1	1	1	1	1
0						0	2		0	0	0	0	1	0	0	0	0	0	0	0	0	0	0	1	1	1
	0					0	1		0	0	0	0	1	0	0	0	0	0	0	0	0	0	0	0	0	0
	0					1	0		0	0	0	0	0	0	0	0	0	0	0	0	0	0	0	0	0	0
	0					0	1		0	0	0	0	0	0	0	0	0	0	0	0	0	0	0	0	1	0
				0		0		0	0	0	0	0	0	0	0	0	0	0	0	0	0	0	0	0	1	0	0	0
	0					1	2		0	0	0	0	0	0	0	0	0	0	0	0	0	0	0	0	1	1
				0		0		0	0	0	0	0	0	0	0	0	0	0	0	0	0	0	0	0	1	1	0	0
	0					1	0		0	0	0	0	0	0	0	0	0	0	0	0	0	0	0	1	1	1
				0		1		0	0	0	0	0	0	0	0	0	0	0	0	0	0	0	0	1	1	1	1	1
0						2	2		0	0	0	0	0	0	0	0	0	0	0	0	0	0	0	0	0	1
			0			0		0	0	0	0	0	0	0	0	0	0	0	0	0	0	0	0	0	0	0	0	0
0						2	2		0	0	0	0	0	0	0	0	0	0	0	0	0	0	0	1	1	0
			0			2		0	0	0	0	0	0	0	0	0	0	0	0	0	0	0	0	1	1	0	0	0
	0					0	2		0	0	0	0	0	0	0	0	0	0	0	0	0	0	0	0	0	0
				0		0		2	0	0	0	0	0	0	0	0	0	0	0	0	0	0	0	0	0	0	0	0
				0		0		0	0	0	0	0	0	0	0	0	0	0	0	0	0	0	0	1	0	0	1	0
		0				0	1		0	0	1	0	0	0	0	0	0	0	0	0	0	0	0	0	0	0
					0	0		0	0	0	0	0	0	0	0	0	0	0	0	0	0	0	0	0	0	0	0	0
		0				0	2		0	0	0	0	0	0	0	0	0	0	0	0	0	0	0	0	0	0
				0		0		2	0	0	0	0	0	0	0	0	0	0	0	0	0	0	0	0	0	0	0	0
	0					0	2		0	0	0	0	0	0	0	0	0	0	0	0	0	0	0	0	0	0
				0		0		0	0	0	0	0	0	0	0	0	0	0	0	0	0	0	0	0	0	0	0	0
0						1	1		0	0	0	0	0	0	0	0	0	0	0	0	0	0	0	0	0	0
			0			1		0	0	0	0	0	1	0	0	0	0	0	0	0	0	0	0	0	0	0	0	0
	0					0	2		1	0	0	0	0	0	0	0	0	0	0	0	0	0	0	0	1	1
				0		0		0	0	0	0	0	0	0	0	0	0	0	0	0	0	0	0	0	0	0	0	0
0						1	2		0	0	0	0	1	0	0	0	0	0	0	0	0	0	0	0	0	0
0						0	1		0	0	0	0	0	0	0	0	1	0	0	0	0	0	0	0	0	0
		0				0	2		0	0	0	0	0	0	0	0	0	0	0	0	0	0	0	1	1	1
					0	0		2	0	0	0	0	0	0	0	0	0	0	0	0	0	0	0	1	1	1	1	1
	0					1	1		0	0	0	0	0	0	0	0	0	0	0	0	0	0	0	0	0	0
0						2	0		0	0	0	0	0	0	0	0	0	0	0	0	0	0	0	1	1	1
0						0	0		0	0	0	0	0	0	0	0	0	0	0	0	0	0	0	0	0	0
	0					0	2		0	0	0	0	0	0	0	0	0	0	0	0	0	0	0	1	1	1
			0			0		0	0	0	0	0	1	0	0	0	0	0	0	0	0	0	0	1	1	1	1	1
0						0	2		0	0	0	0	0	0	0	0	0	0	0	0	0	0	0	0	0	0
0						1	2		0	0	0	0	0	0	0	0	0	0	0	0	0	0	0	0	1	0
				0		0		1	0	0	0	0	0	0	0	0	0	0	0	0	0	0	0	0	0	0	0	0
			0			0		1	0	0	0	0	0	0	0	0	0	0	0	0	0	0	0	1	1	1	1	1
	0					0	1		0	0	0	0	0	0	0	0	0	0	0	0	0	0	0	0	0	0
		0				1	1		0	0	0	0	1	0	0	0	0	0	0	0	0	0	0	0	0	0
	0					0	2		0	0	0	0	0	0	0	0	0	0	0	0	0	0	0	0	0	0
			0			0		0	0	0	0	0	0	0	0	0	0	0	0	0	0	0	0	0	0	1	1	1
		0				0	0		0	0	0	0	1	0	0	0	0	0	0	0	0	0	0	0	0	0
				0		0		0	0	0	0	0	0	0	0	0	0	0	0	0	0	0	0	0	0	0	0	0
			0			1		0	0	0	0	0	0	0	0	0	0	0	0	0	0	0	0	1	1	1	1	1
0						0	2		0	0	0	0	0	0	0	0	0	0	0	0	0	0	0	0	0	0
					0	0		2	0	0	0	0	0	0	0	0	0	0	0	0	0	0	0	0	0	0	0	0
			0			0		0	0	0	0	0	0	0	0	0	0	0	0	0	0	0	0	1	0	1	0	1
0						0	0		0	0	0	0	0	0	0	0	0	0	0	0	0	0	0	0	0	0
					0	1		0	0	0	0	0	0	0	0	0	0	0	0	0	0	0	0	0	0	0	1	0
					0	0		0	0	0	0	0	0	0	0	0	0	0	0	0	0	0	0	1	1	1	0	0
		0				0	1		0	0	0	0	0	0	0	0	0	0	0	0	0	0	0	0	0	0
			0			0		0	0	0	0	0	0	0	0	0	0	0	0	0	0	0	0	1	1	1	1	1
		0				0	1		1	0	0	0	0	0	1	0	0	0	0	0	0	0	0	1	1	1
					0	0		0	0	0	1	0	1	0	0	0	0	0	0	0	0	0	0	0	0	0	0	0
	0					1	1		0	0	0	0	0	0	0	0	0	0	0	0	0	0	0	0	0	0
			0			1		0	0	0	0	0	0	0	0	0	0	0	0	0	0	0	0	1	1	1	1	1
	0					0	0		0	0	1	1	1	0	0	0	0	0	0	0	0	0	0	0	0	0
0						0	1		0	0	0	0	0	0	1	0	0	0	0	0	0	0	0	0	0	0
		0				2	2		0	0	0	0	0	0	0	0	0	0	0	0	0	0	0	0	0	0
					0	1		0	0	0	0	0	0	0	0	0	0	0	0	0	0	0	0	1	1	0	1	0
			0			0		0	0	0	0	0	0	0	0	0	0	0	0	0	0	0	0	0	0	0	1	0
		0				0	2		0	0	0	0	1	0	0	0	0	0	0	0	0	0	0	0	0	0
				0		0		0	0	0	0	0	0	0	0	0	0	0	0	0	0	0	0	0	0	0	1	1
0						1	2		0	0	0	0	0	0	0	0	0	0	0	0	0	0	0	0	1	1
			0			0		0	0	0	0	0	0	0	0	0	0	0	0	0	0	0	0	0	0	0	0	0
			0			0		1	0	0	0	0	0	0	0	0	0	0	0	0	0	0	0	0	0	0	0	0
				0		0		0	0	0	0	0	0	0	0	0	0	0	0	0	0	0	0	0	0	0	1	1
0						1	1		0	0	0	0	0	0	0	0	0	0	0	0	0	0	0	0	0	0
			0			0		0	0	0	0	0	0	0	0	0	0	0	0	0	0	0	0	0	1	1	1	1
	0					1	2		0	0	0	0	0	0	0	0	0	0	0	0	0	0	0	0	0	0
	0					1	2		0	0	0	0	0	0	0	0	0	0	0	0	0	0	0	1	1	1
0						2	2		0	0	0	0	0	0	0	0	0	0	0	0	0	0	0	0	0	0
0						0	2		0	0	0	0	0	0	0	0	0	0	0	0	0	0	0	0	0	0
			0			0		1	0	0	0	0	0	0	0	0	0	0	0	0	0	0	0	0	0	0	0	0
	0					1	2		0	0	0	0	0	0	0	0	0	0	0	0	0	0	0	1	1	1
0						1	2		0	0	0	0	0	0	0	0	0	0	0	0	0	0	0	1	1	1
			0			0		1	0	0	0	0	0	0	0	0	0	0	0	0	0	0	0	0	0	0	0	0
0						0	2		0	0	0	0	0	0	0	0	0	0	0	0	0	0	0	1	1	1
0						1	1		0	0	0	0	0	0	0	0	0	0	0	0	0	0	0	0	0	0
		0				2	2		0	0	0	0	0	0	0	0	0	0	0	0	0	0	0	1	1	1
	0					0	2		0	0	0	0	0	0	0	0	0	0	0	0	0	0	0	0	0	0
	0					0	0		0	0	0	0	0	0	0	0	0	0	0	0	0	0	0	0	0	0
				0		0		0	0	0	0	0	0	0	0	0	0	0	0	0	0	0	0	1	1	1	1	1
0						0	2		0	0	0	0	0	0	0	0	0	0	0	0	0	0	0	0	0	0
			0			0		2	0	0	0	0	0	0	0	0	0	0	0	0	0	0	0	0	0	0	0	0
0						1	2		0	0	0	0	0	0	0	0	0	0	1	0	0	0	0	0	0	0
			0			0		2	0	0	0	0	0	0	0	0	0	0	0	0	0	0	0	0	0	0	0	0
0						1	0		0	0	0	0	0	0	0	0	0	0	0	0	0	0	0	0	0	0
0						0	2		1	0	0	0	0	0	0	0	0	0	0	0	0	0	0	0	0	0
			0			0		1	0	0	0	0	0	0	0	0	0	0	0	0	0	0	0	0	0	0	0	0
					0	0		0	0	0	0	0	0	0	0	0	0	0	0	0	0	0	0	0	0	0	0	0
0						0	1		0	0	0	1	0	0	0	0	0	0	0	0	0	0	0	0	0	1
0						0	1		0	0	1	0	1	0	0	0	0	0	0	0	0	0	0	0	0	0
			0			0		0	0	0	0	0	0	0	0	0	0	0	0	0	0	0	0	0	0	0	0	0
				0		1		2	0	0	0	0	0	0	0	0	0	0	0	0	0	0	0	1	1	1	1	1
0						1	0		0	0	0	0	0	0	0	0	0	0	0	0	0	0	0	1	1	1
0						1	2		0	0	0	0	0	0	0	0	0	0	0	0	0	0	0	1	1	1
			0			1		2	0	0	0	0	0	0	0	0	0	0	0	0	0	0	0	0	0	0	0	0
0						1	0		1	0	0	0	0	0	0	0	0	0	0	0	0	0	0	0	0	0
1						0	0		0	0	0	0	0	0	0	0	0	0	0	0	0	0	0	1	1	1
	0					2	1		0	0	0	0	1	0	0	0	0	0	0	0	0	0	0	0	0	0
		0				0	0		0	0	0	0	0	0	0	0	1	0	0	0	0	0	1	0	0	0
	0					1	0		0	0	0	0	0	0	0	0	0	0	0	0	0	0	0	0	0	0
	0					2	2		0	0	0	0	1	0	0	0	0	0	0	0	0	0	0	0	0	0
			0			0		2	0	0	0	0	0	0	0	0	0	0	0	0	0	0	0	0	0	0	0	0
0						0	2		0	0	0	0	0	0	0	0	0	0	0	0	0	0	0	1	1	1
			0			0		2	0	0	0	0	0	0	0	0	0	0	0	0	0	0	0	0	0	0	0	0
		0				2	2		0	0	0	0	1	0	0	0	0	0	0	0	0	0	0	0	0	1
					0	0		1	1	0	0	0	0	0	0	0	0	0	0	0	0	0	0	0	1	1	1	1
0						0	0		0	0	0	0	0	0	0	0	0	0	0	0	0	0	0	0	0	0
	0					1	2		0	0	0	0	0	0	0	0	0	0	0	0	0	0	0	1	0	0
	0					1	0		0	0	0	0	0	0	0	0	0	0	0	0	0	0	0	1	1	1
					0	0		0	0	0	1	0	1	0	0	0	0	0	0	0	0	0	0	0	0	0	0	0
			0			0		2	0	0	0	0	0	0	0	0	0	0	0	0	0	0	0	1	1	1	0	0
0						0	2		0	0	1	0	1	0	0	0	0	0	0	0	0	0	0	0	0	0
			0			0		2	0	0	0	0	0	0	0	0	0	0	0	0	0	0	0	0	0	0	0	0
				0		0		0	0	0	0	0	0	0	0	0	0	0	0	0	0	0	0	0	0	0	0	0
	0					0	2		0	0	0	0	0	0	0	0	0	0	0	0	0	0	0	1	1	0
0						1	2		0	0	0	0	0	0	0	0	0	0	0	0	0	0	0	1	1	1
			0			0		0	0	0	0	0	0	0	0	0	0	0	0	0	0	0	0	1	1	1	0	1
0						1	1		0	0	0	0	0	0	0	0	0	0	0	0	0	0	0	1	1	1
			0			0		1	0	0	0	0	0	0	0	0	0	0	0	0	0	0	0	1	1	1	0	0
		0				2	1		0	1	1	0	1	0	0	0	0	0	0	0	0	0	0	0	0	0
0						0	0		0	0	0	1	0	0	0	0	0	0	0	0	0	0	0	0	0	0
0						1	0		0	0	0	0	0	0	0	0	0	0	0	0	0	0	0	0	0	0
0						1	0		0	0	0	0	0	0	0	0	0	0	0	0	0	0	0	0	0	0
				0		1		1	0	0	0	0	1	0	0	0	0	0	0	0	0	0	0	0	0	0	0	0
0						1	0		0	0	0	0	0	0	0	0	0	0	0	0	0	0	0	0	0	0
			0			0		0	0	0	0	0	0	0	0	0	0	0	0	0	1	0	0	0	0	0	1	0
	0					2	2		0	0	0	0	0	0	0	0	0	0	0	0	0	0	0	0	0	1
	0					0	2		0	0	0	0	0	0	0	0	0	0	0	0	0	0	0	1	1	1
			0			0		1	0	0	0	0	0	0	0	0	0	0	0	0	0	0	0	1	1	1	1	1
	0					2	2		1	0	0	0	1	0	0	0	0	0	0	0	1	0	0	1	1	1
0						1	2		0	0	0	0	0	0	0	0	1	0	0	0	0	0	0	1	1	0
0						2	1		0	0	0	0	0	0	0	0	0	0	0	0	0	0	0	0	0	0
			0			0		2	0	0	0	0	0	0	0	0	0	0	0	0	0	0	0	0	0	0	0	1
0						1	2		0	0	0	0	0	0	0	0	0	0	0	0	0	0	0	0	0	0
		0				0	0		0	0	0	0	0	0	0	0	0	0	0	0	0	0	0	1	1	1
					0	0		0	0	0	1	0	1	0	0	0	0	0	0	0	0	0	0	1	1	1	1	0
	0					0	1		0	0	0	0	0	0	0	0	0	0	0	0	0	0	0	1	1	1
0						0	2		1	0	0	0	0	0	0	0	0	0	0	0	0	0	1	1	1	1
			0			0		0	0	0	0	0	0	0	0	0	0	0	0	0	0	0	0	0	0	0	0	0
0						0	0		1	0	0	0	0	0	0	0	0	0	0	0	0	0	0	1	1	1
0						1	0		0	0	0	0	0	0	0	0	0	0	0	0	0	0	0	0	0	0
			0			0		0	0	0	0	0	0	0	0	0	0	0	0	0	0	0	0	1	1	1	1	1
	0					0	1		0	0	0	0	0	0	0	0	0	0	0	0	0	0	0	0	0	0
				0		1		2	0	0	0	0	0	0	0	0	0	0	0	0	0	0	0	0	0	0	0	0
			0			0		1	0	0	0	0	0	0	0	0	0	0	0	0	0	0	0	0	0	0	0	0
	0					1	1		1	0	0	0	0	0	0	0	0	0	0	0	0	0	0	0	0	0
					0	0		0	0	0	0	0	0	0	0	0	0	0	1	0	0	0	0	0	0	0	0	0
		0				1	2		0	0	0	0	0	0	0	0	0	0	0	0	0	0	0	1	1	1
					0	0		1	0	0	0	0	0	0	0	0	0	1	0	0	0	0	0	0	0	0	0	0
			0			0		0	0	0	0	0	0	0	0	0	0	0	0	0	0	1	0	0	0	0	0	0
		0				0	1		0	0	0	0	1	0	0	0	0	0	0	0	0	0	0	1	1	1
			0			0		0	0	0	0	0	0	0	0	0	0	0	0	0	0	0	0	0	1	0	0	0
		0				2	0		0	0	1	0	0	0	0	0	0	0	0	0	0	0	0	0	0	0
					0	0		0	0	0	1	0	0	0	0	0	1	0	0	0	0	0	0	1	1	1	1	1
				0		0		2	0	0	0	0	1	0	0	0	0	0	0	0	0	0	0	1	1	1	1	1
			0			0		1	0	0	0	0	0	0	0	0	0	0	0	0	0	0	0	1	0	1	0	0
	0					1	2		1	0	0	0	1	0	0	0	0	0	0	0	0	0	0	1	1	1
				0		1		0	0	0	0	0	0	0	0	0	0	0	0	0	0	0	0	1	1	0	1	1
				0		1		0	0	0	1	1	0	0	0	0	1	0	0	0	0	0	0	0	0	0	0	0
0						0	0		0	0	0	0	0	0	0	0	0	0	0	0	0	0	0	0	0	0
			0			0		0	0	0	0	1	0	0	0	0	0	0	0	0	0	0	0	0	1	0	0	0
	0					1	1		0	0	1	0	0	0	0	0	0	0	0	0	0	0	0	0	0	0
	0					1	2		0	0	0	0	0	0	0	0	0	0	0	0	0	0	0	0	0	0
0						1	1		0	0	0	0	0	0	0	0	0	0	0	0	0	0	0	0	0	0
			0			1		2	0	0	0	0	0	0	0	0	0	0	0	0	0	0	0	0	0	1	1	1
0						2	2		0	0	0	0	0	0	0	0	0	0	0	0	0	0	0	1	1	1
	0					1	2		0	0	0	0	0	0	0	0	0	0	0	0	0	0	0	1	1	1
0						0	2		0	0	0	0	0	0	0	0	0	0	0	0	0	0	0	1	0	1
				0		0		1	0	0	0	0	1	0	0	0	0	0	0	0	0	0	0	1	1	1	1	1
0						1	2		0	0	0	0	0	0	0	0	0	0	0	0	0	0	0	1	1	1
			0			1		2	0	0	0	0	0	0	0	0	0	0	0	0	0	0	0	1	1	1	0	1
0						0	0		0	1	0	0	1	0	0	0	0	0	0	0	0	0	0	0	0	0
	0					1	0		0	0	0	0	0	0	0	0	0	0	0	0	0	0	0	0	0	0
	0					0	2		0	0	0	0	1	0	0	0	0	0	0	0	0	0	0	0	0	0
		0				1	2		0	0	0	0	0	0	0	0	0	0	0	0	0	0	0	0	0	0
	0					0	1		0	0	0	0	0	0	0	0	0	0	0	0	0	0	0	1	1	1
				0		0		0	0	0	0	0	0	0	0	0	0	0	0	0	0	0	0	0	0	0	0	0
		0				0	2		0	0	0	0	0	0	0	0	0	0	0	0	0	0	0	1	1	1
0						0	0		0	0	0	0	0	0	0	0	0	0	0	0	0	0	0	1	1	1
0						0	0		0	0	0	0	0	0	0	0	0	0	0	0	0	0	0	1	1	1
	0					0	0		0	0	0	0	0	0	0	0	0	0	0	0	0	0	0	1	1	1
		0				0	1		0	0	0	0	0	0	0	0	0	0	0	0	0	0	0	1	1	1
				0		0		0	0	0	0	0	0	0	0	0	0	0	0	0	0	0	0	0	0	0	0	0
					0	0		0	0	0	0	0	1	0	0	0	0	0	0	0	0	0	0	0	0	0	0	0
			0			0		1	0	0	0	0	0	0	0	0	0	0	0	0	0	0	0	0	0	0	0	0
		0				0	1		0	0	0	0	0	0	0	0	0	0	0	0	0	0	0	0	0	0
					0	0		0	0	0	0	0	0	0	0	0	0	0	0	0	0	0	0	0	0	0	1	1
			0			0		0	0	0	0	0	0	0	0	0	0	0	0	0	0	0	0	0	0	0	0	0
	0					0	1		1	0	0	0	1	0	0	0	1	0	0	0	0	0	0	1	1	0
0						1	0		0	0	0	0	0	0	0	0	0	0	0	0	0	0	0	0	1	0
			0			0		0	0	0	0	0	0	0	0	0	0	0	0	0	0	0	0	1	1	1	1	1
0						1	2		0	0	0	0	0	0	0	0	0	0	0	0	0	0	0	1	1	1
		0				1	2		0	0	0	0	1	0	0	0	0	0	0	0	0	0	0	1	1	1
				0		0		0	0	0	0	0	0	0	0	0	0	0	0	0	0	0	0	0	0	1	1	1
		0				0	2		0	0	1	0	0	0	0	0	0	0	0	0	0	0	0	0	0	0
			0			0		0	0	0	0	0	1	0	0	0	0	0	0	0	0	0	0	1	1	1	0	0
0						0	2		0	0	0	0	0	0	0	0	0	0	0	0	0	0	0	0	0	0
			0			1		2	0	0	0	0	0	0	0	0	0	0	0	0	0	0	0	0	0	0	1	0
	0					2	2		1	0	0	0	1	0	0	0	0	0	0	0	0	0	0	1	1	1
	0					0	2		1	0	0	0	0	0	0	0	0	0	0	0	0	0	0	0	0	0
			0			0		0	0	0	0	0	0	0	0	0	0	0	0	0	0	0	0	1	1	1	1	1
0						1	2		0	0	0	0	0	0	0	0	0	0	0	0	0	0	0	0	0	0
			0			1		0	0	0	0	0	0	0	0	0	0	0	0	0	0	0	0	0	1	0	0	0
			0			0		2	0	0	0	0	0	0	0	0	0	0	0	0	0	0	0	0	0	0	0	0
				0		0		0	0	0	0	0	0	0	0	0	0	0	0	0	0	0	0	0	0	0	0	0
		0				0	2		0	0	0	0	0	0	0	0	0	0	0	0	0	0	0	0	0	0
	0					1	2		0	0	0	0	0	0	0	0	0	0	0	0	0	0	0	0	1	1
			0			0		1	0	0	0	0	0	0	0	0	0	0	0	0	0	1	0	0	0	0	0	0
0						0	2		0	0	0	0	0	0	0	0	0	0	0	0	0	0	0	0	0	1
			0			0		0	0	0	0	0	0	0	0	0	0	0	0	0	0	0	0	0	0	1	0	0
	0					1	2		0	0	0	0	0	0	0	0	0	0	0	0	0	0	0	1	1	1
				0		1		0	0	0	0	0	0	0	0	0	0	0	0	0	0	0	0	1	1	1	1	1
			0			0		0	0	0	0	0	0	0	0	0	0	0	0	0	0	0	0	0	0	0	0	0
0						0	1		0	0	0	0	1	0	0	0	0	0	0	0	0	0	0	0	0	0
			0			0		0	1	1	1	0	1	1	0	0	0	0	0	0	0	1	0	0	1	0	0	0
				0		0		0	0	0	0	0	0	0	0	0	0	0	0	0	0	0	0	1	1	1	1	0
0						0	1		0	0	0	0	0	0	0	0	0	0	0	0	1	0	0	1	1	1
			0			1		2	0	0	0	0	0	0	0	0	0	0	0	0	0	0	0	1	1	1	0	1
0						1	2		0	0	0	0	0	0	0	0	0	0	0	0	0	0	0	1	1	1
	0					0	0		0	0	0	0	0	0	0	0	0	0	0	1	0	0	1	0	0	0
					0	0		1	0	0	0	0	0	0	0	0	0	0	0	0	0	0	0	0	1	1	0	1
			0			1		2	0	0	0	0	0	0	0	0	0	0	0	0	0	0	0	1	1	1	1	1
0						1	1		0	0	0	0	0	0	0	0	0	0	0	0	0	0	0	1	1	0
	0					1	0		0	0	0	0	0	0	0	0	0	0	0	0	0	0	0	1	1	1
				0		0		0	0	0	0	0	0	0	0	0	0	0	0	0	0	0	0	1	0	0	1	0
	0					0	0		0	0	0	0	0	0	0	0	0	0	0	0	0	0	0	1	1	1
0						0	1		0	0	0	0	0	0	0	0	0	0	0	0	0	0	0	1	0	0
			0			0		1	0	0	0	0	0	0	0	0	0	0	0	0	0	0	0	1	1	1	1	1
1						1	0		0	0	0	0	0	0	0	0	0	0	0	0	0	0	0	1	1	1
			0			0		1	0	0	0	0	0	0	0	0	0	0	0	0	0	0	0	0	0	0	0	0
	0					0	2		0	0	0	1	0	0	0	0	0	0	0	0	0	0	0	1	1	0
					0	0		2	0	0	0	0	0	0	0	0	0	0	0	0	0	0	0	1	1	0	1	1
		0				0	1		0	0	0	0	0	0	0	0	0	0	0	0	0	0	0	0	0	0
		1				1	2		0	0	0	0	0	0	0	0	0	0	0	0	0	0	0	1	1	1
	0					0	1		0	0	0	0	0	0	0	0	0	0	0	0	0	0	0	1	1	1
	0					1	1		0	0	0	0	0	0	0	0	0	0	0	0	0	0	0	0	0	0
0						0	1		0	0	0	0	0	0	0	0	0	0	0	0	0	0	0	0	0	0
		0				0	2		0	0	0	0	0	0	0	0	0	0	0	0	0	0	0	1	1	1
					0	0		0	0	0	0	0	0	0	0	0	0	0	0	0	0	0	0	1	1	1	1	1
	0					1	1		0	0	0	0	0	0	0	0	0	0	0	0	0	0	0	0	0	0
			0			0		2	0	0	0	0	0	0	0	0	0	0	0	0	0	0	0	0	0	0	0	0
	0					0	2		0	0	0	0	0	0	0	0	0	0	0	0	0	0	0	1	1	1
			0			0		0	0	0	0	0	0	0	0	0	0	0	0	0	0	0	0	1	1	1	1	1
0						0	0		0	0	0	0	0	0	0	0	0	0	0	0	0	0	0	0	1	1
			0			0		0	0	0	0	0	0	0	0	0	0	0	0	0	0	0	0	0	0	0	0	1
0						2	1		0	0	0	0	0	0	0	0	0	0	0	0	0	0	0	0	0	0
			0			1		2	0	0	0	0	0	0	0	0	0	0	0	0	0	0	0	0	1	0	0	0
			1			0		0	0	0	0	0	0	0	0	0	0	0	0	0	0	0	0	1	1	1	1	1
			0			0		0	0	0	0	0	0	0	0	0	0	0	0	0	0	0	0	0	1	1	1	1
	0					0	2		0	0	0	0	0	0	0	0	0	0	1	0	0	0	0	1	0	1
0						0	1		0	0	0	0	0	0	0	0	0	0	0	0	0	0	0	1	1	1
			0			0		1	0	0	0	0	0	0	0	0	0	0	0	0	0	0	0	0	0	0	0	0
	0					0	1		0	0	0	0	0	0	0	0	0	0	0	0	0	0	0	1	1	1
	0					0	2		0	0	0	0	0	0	0	0	0	0	0	0	0	0	0	0	0	0
	0					1	0		0	0	0	0	0	0	0	0	0	0	0	0	0	0	0	0	0	0
			0			0		0	0	0	0	0	0	0	0	0	0	0	0	0	0	0	0	1	1	1	1	1
				0		0		0	0	0	0	0	0	0	0	0	0	0	0	0	0	0	0	1	1	1	1	1
	0					0	0		0	0	0	0	0	0	0	0	0	0	0	0	0	0	0	1	1	1
0						0	0		0	0	0	0	0	0	0	0	0	0	0	0	1	0	0	1	1	1
	0					0	0		0	0	1	1	0	0	0	0	0	0	0	0	0	0	0	0	0	0
				0		0		1	0	0	0	0	0	0	0	0	0	0	0	0	0	0	0	0	1	0	0	1
0						1	1		0	0	0	0	1	0	0	0	0	0	0	0	0	0	0	1	1	1
			0			1		1	0	0	0	0	0	0	0	0	0	0	0	0	0	0	0	1	1	1	1	1
0						1	2		0	0	0	0	0	0	0	0	0	0	0	0	0	0	0	0	1	0
			0			0		2	0	0	0	0	0	0	0	0	0	0	0	0	0	0	0	0	0	0	0	0
	0					0	0		0	0	0	0	0	0	0	0	0	0	0	0	0	0	0	0	0	0
0						0	0		0	0	0	0	0	0	0	0	0	0	0	0	0	0	0	0	0	0
0						0	0		0	0	0	0	0	0	0	0	0	0	0	0	0	0	0	1	1	1
				0		0		0	0	0	0	0	0	0	0	0	0	0	0	0	0	0	0	1	1	1	1	0
			0			0		1	0	0	0	0	0	0	0	0	0	0	0	0	0	0	0	0	0	1	1	1
					0	0		1	0	0	0	0	0	0	0	1	0	0	0	0	0	0	0	1	1	1	1	1
0						1	1		0	0	0	0	0	0	0	0	0	0	0	0	0	0	0	0	0	0
0						0	0		0	0	0	0	0	0	0	0	0	0	0	0	0	0	0	0	0	0
	0					0	0		0	0	0	0	0	0	0	0	0	0	0	0	0	0	0	1	1	1
0						1	0		0	0	0	0	0	0	0	0	0	0	0	0	0	0	0	1	1	1
	0					0	1		0	0	0	0	1	0	0	0	0	0	0	0	0	0	0	0	0	0
				0		0		1	0	0	0	0	1	0	0	0	0	0	0	0	0	0	0	0	0	0	1	1
0						1	1		0	0	0	0	0	0	0	0	0	0	0	0	0	0	0	0	0	0
			0			0		1	0	0	0	0	0	0	0	0	0	0	0	0	0	0	0	0	1	1	1	1
0						2	1		0	0	0	1	0	0	0	0	0	0	0	0	0	0	0	1	1	1
0						2	0		1	0	1	0	1	0	0	0	0	0	0	0	0	0	0	0	0	0
			0			0		0	0	0	0	0	0	0	0	0	0	0	0	0	0	0	0	0	0	0	0	0
			0			0		1	0	0	0	0	0	0	0	0	0	0	0	0	0	0	0	0	0	0	0	0
0						0	0		0	0	0	0	0	0	0	0	0	0	0	0	0	0	0	1	1	1
0						1	0		0	0	0	0	0	0	0	0	0	0	0	0	0	0	0	0	0	0
0						1	1		0	0	0	0	0	0	0	0	0	0	0	0	0	0	0	0	0	0
0						1	1		0	0	0	0	0	0	0	0	0	0	0	0	0	0	0	1	1	1
0						1	0		0	0	0	0	0	0	0	0	0	0	0	0	0	0	0	0	1	1
			0			0		0	0	0	0	0	0	0	0	0	0	0	0	0	0	0	0	1	1	1	0	0
			0			0		1	0	0	0	0	0	0	0	0	0	0	0	0	0	0	0	1	1	1	1	1
	0					1	2		0	0	1	0	0	0	0	0	0	0	0	0	0	0	0	0	0	0
				0		1		1	0	0	0	0	0	0	0	0	0	0	1	0	0	0	0	1	1	0	1	1
	0					0	2		0	0	0	0	0	0	0	0	0	0	0	0	0	0	0	1	1	1
	0					0	0		0	0	0	0	0	0	0	0	0	0	0	0	0	0	0	1	1	1
				0		0		1	0	0	1	0	1	0	0	0	0	0	0	0	0	0	0	0	0	0	0	0
		0				0	0		0	0	0	0	1	0	0	0	0	0	0	0	0	0	0	0	0	0
0						1	0		0	0	0	0	0	0	0	0	0	0	0	0	0	0	0	0	0	0
			0			0		1	0	0	0	0	0	0	0	0	0	0	0	0	0	0	0	1	1	1	0	1
		0				1	2		0	0	0	0	0	0	0	0	0	0	0	0	0	0	0	1	1	1
				0		0		0	0	0	0	0	0	0	0	0	0	0	0	0	0	0	0	1	1	1	1	1
	0					2	1		0	0	0	0	0	0	0	0	0	0	0	0	0	0	0	1	1	1
	0					0	0		0	0	0	0	0	0	0	0	0	0	0	0	0	0	0	1	1	1
				0		0		0	0	0	0	0	0	0	0	0	0	0	0	0	0	0	0	1	1	1	1	0
	0					1	1		0	0	0	0	0	0	0	0	0	0	0	0	0	0	0	0	0	0
			0			0		0	0	0	0	0	0	0	0	0	0	0	0	0	0	0	0	0	0	0	0	0
					0	0		0	0	0	0	0	0	0	0	0	0	0	0	0	0	0	0	1	1	1	1	1
			0			0		0	0	0	0	0	0	0	0	0	0	0	0	0	0	0	0	1	1	1	1	1
	0					1	1		0	0	0	0	0	0	0	0	0	0	0	0	0	0	0	1	1	1
				0		1		1	0	0	0	0	0	0	0	0	0	0	0	0	0	0	0	0	1	1	1	1
0						0	0		0	0	0	0	0	0	0	0	1	0	0	0	0	0	0	1	0	0
0						1	1		0	0	0	0	1	0	0	0	0	0	0	0	0	0	0	0	0	0
		0				1	1		0	0	0	0	0	0	0	0	0	0	0	0	0	0	0	0	0	0
0						1	0		0	0	0	0	0	0	0	0	0	0	0	0	0	0	0	1	1	1
0						2	1		0	0	0	0	0	0	0	0	0	0	0	0	0	0	0	1	1	0
	0					1	1		0	0	0	0	0	0	0	0	0	0	0	0	0	0	0	0	0	0
				0		0		0	0	0	0	0	0	0	0	0	0	0	0	0	0	0	0	0	0	0	0	0
					0	0		0	0	0	0	0	0	0	0	0	0	0	0	0	0	0	0	0	0	1	1	1
0						1	2		0	0	0	0	0	0	0	0	0	0	0	0	0	0	0	1	1	1
	0					2	0		0	0	0	0	0	0	0	0	0	0	0	0	0	0	0	0	0	0
				0		1		2	0	0	0	0	0	0	0	0	0	0	0	0	0	0	0	0	0	0	1	1
	0					0	0		0	0	0	0	0	0	0	0	0	0	0	0	0	0	0	0	0	0
		0				0	2		0	0	0	0	0	0	0	0	0	0	0	0	0	0	0	1	1	1
					0	0		0	0	0	0	0	0	0	0	1	0	0	0	0	0	0	0	1	1	1	1	1
			0			1		0	0	0	0	0	0	0	0	0	0	0	0	0	0	0	0	1	1	1	1	1
	0					0	2		0	0	0	0	0	0	0	0	0	0	0	0	0	0	0	1	0	0
				0		0		2	0	0	0	0	0	0	0	0	0	0	0	0	0	0	0	1	0	0	0	0
	0					1	2		0	0	0	0	0	0	0	0	0	0	0	0	0	0	0	1	1	1
				0		0		0	0	0	0	0	0	0	0	0	0	0	0	0	0	0	0	1	1	1	1	1
	0					0	0		0	0	0	0	0	0	0	0	0	0	0	0	0	0	0	1	1	0
				0		0		1	0	0	0	0	0	0	0	0	0	0	0	0	0	0	0	0	0	0	1	1
	0					0	1		0	0	0	0	0	0	0	0	0	0	0	0	0	0	0	1	1	1
				0		0		1	0	0	0	0	0	0	0	0	0	0	0	0	0	0	0	1	1	1	1	1
				0		2		0	0	0	0	0	0	0	0	0	0	0	0	0	0	0	0	0	0	0	1	1
0						0	2		0	0	0	0	0	0	0	0	0	0	0	0	0	0	0	1	1	1
	0					1	1		0	0	0	0	0	0	0	0	0	0	0	0	0	0	0	0	0	0
			0			1		0	0	0	0	1	0	0	0	0	0	0	0	0	0	0	0	1	1	1	0	1
	0					0	0		0	0	0	0	0	0	0	0	0	0	0	0	0	0	0	1	1	1
				0		0		0	0	0	0	0	0	0	0	0	0	0	0	0	0	0	0	1	1	1	1	1
			1			0		0	0	0	0	0	0	0	0	0	0	0	0	0	0	0	0	1	1	1	1	1
					0	0		1	0	0	0	0	0	0	0	0	0	0	0	0	0	0	0	1	1	1	0	0
		0				0	1		0	0	0	0	0	0	0	0	0	0	0	0	0	0	0	0	0	1
					0	0		0	0	0	0	0	0	0	0	0	0	0	0	0	0	0	0	1	1	1	1	1
0						0	0		0	0	0	0	0	0	0	0	0	0	0	0	0	0	0	1	1	0
	0					1	0		1	0	0	0	0	0	0	0	0	0	0	0	0	0	0	1	1	1
			0			0		0	0	0	0	0	0	0	0	0	0	0	0	0	0	1	0	0	0	1	0	0
	0					0	2		0	0	0	0	1	0	0	0	0	0	0	0	0	0	0	0	0	0
	0					1	1		0	0	0	0	0	0	0	0	0	0	0	0	0	0	0	1	1	0
		0				0	2		0	0	0	0	0	0	0	0	0	0	0	0	0	0	0	1	1	1
				0		0		0	0	0	0	0	0	0	0	0	0	0	0	0	0	0	0	1	1	1	1	1
		0				2	0		0	0	0	0	0	0	0	0	0	0	0	0	0	0	0	1	1	1
	0					1	1		0	0	0	0	0	0	0	0	0	0	0	0	0	0	0	1	1	1
	0					2	2		1	0	0	0	0	0	0	0	0	0	0	0	0	0	0	1	1	1
0						0	1		0	0	0	0	1	0	0	0	0	0	0	0	0	0	0	1	1	1
		0				0	1		0	0	0	0	0	0	0	0	0	0	0	0	0	0	0	1	1	1
		0				0	0		0	0	0	0	0	1	0	0	0	0	0	0	0	0	0	1	1	1
0						1	1		0	0	0	0	0	0	0	0	0	0	0	0	0	0	0	0	0	0
		0				0	0		1	0	0	0	0	0	0	1	0	0	0	0	0	0	0	0	0	1
		0				0	1		0	0	0	0	0	0	0	0	0	0	0	0	0	0	0	1	1	0
	0					0	0		0	0	0	0	0	0	0	0	0	0	0	0	0	0	0	0	1	1
				0		0		0	0	0	0	0	0	0	0	0	0	0	0	0	0	0	0	0	1	1	0	0
		0				0	0		0	0	0	0	0	0	0	0	0	0	0	0	0	0	0	1	1	1
	0					1	0		0	0	0	0	0	0	0	0	0	0	0	0	0	0	0	0	1	1
				0		0		0	0	0	0	0	0	0	0	0	0	0	0	0	0	0	0	0	0	1	1	1
	0					2	2		0	0	0	0	0	0	0	0	0	0	0	0	0	0	0	0	0	1
	0					0	1		0	0	1	0	1	0	0	0	0	0	0	0	0	0	0	0	0	0
	0					1	0		0	0	0	0	0	0	0	0	0	0	0	0	0	0	0	1	1	1
	0					2	0		0	0	0	0	0	0	0	0	0	0	0	0	0	0	0	0	0	0
	0					0	2		0	0	0	0	0	0	0	0	0	0	0	0	0	0	0	1	1	1
		0				0	1		0	0	0	0	0	0	0	0	0	0	0	0	0	0	0	0	0	0
				0		0		0	0	0	0	0	0	0	0	0	0	0	0	0	0	0	0	0	0	0	0	0
	0					0	0		0	0	0	0	1	0	0	0	0	0	0	0	0	0	0	0	0	0
	0					0	1		0	0	0	0	1	0	0	0	0	0	0	0	0	0	0	0	0	0
				0		0		0	0	0	0	0	0	0	0	0	0	0	0	0	0	0	0	1	0	0	0	0
		0				0	1		1	0	0	0	0	0	0	0	0	0	0	0	0	0	0	0	0	0
		0				0	0		0	0	1	0	0	0	0	0	0	0	0	0	0	0	0	0	0	0
	0					0	1		0	0	0	0	0	0	0	0	0	0	0	0	0	0	0	0	0	1
				0		0		0	0	0	0	0	0	0	0	0	0	0	0	0	0	0	0	0	0	1	0	0
0						0	1		0	0	0	0	0	0	0	1	0	0	0	0	0	0	0	1	1	1
0						1	2		0	0	0	0	0	0	0	0	0	0	0	0	0	0	0	1	0	1
			0			0		0	0	0	0	0	0	0	0	0	0	0	0	0	0	0	0	0	0	1	1	1
0						1	2		0	0	0	0	0	0	0	0	0	0	0	0	0	0	0	0	0	1
0						2	2		0	0	0	0	0	0	0	0	0	0	0	0	0	0	0	1	1	1
0						0	0		0	0	1	0	0	0	0	0	1	0	0	0	0	0	0	1	1	0
			0			0		0	0	0	0	0	0	0	0	0	0	0	0	0	0	0	0	1	1	1	1	1
0						0	0		0	0	0	0	0	0	0	0	0	0	0	0	0	0	0	0	0	0
0						1	1		0	0	0	0	0	0	0	0	0	0	0	0	0	0	0	0	1	0
			0			0		0	0	0	0	0	0	0	0	0	0	0	0	0	0	0	0	0	1	1	1	0
				0		0		0	0	0	0	0	0	0	0	0	0	0	0	0	0	0	0	0	0	0	0	0
	0					1	0		0	0	0	1	0	0	0	0	0	0	0	0	0	0	0	0	0	0
		0				0	0		0	0	0	0	0	0	0	0	0	0	0	0	0	0	0	0	1	1
					0	0		0	0	0	0	0	0	0	0	0	0	0	0	0	0	0	0	0	0	0	0	0
0						0	1		0	0	0	0	0	0	0	0	0	0	0	0	0	0	0	1	1	1
				0		0		0	0	0	0	0	0	0	0	0	0	0	0	0	0	0	0	1	1	0	1	0
0						0	1		0	0	0	0	0	0	0	0	0	0	0	0	0	0	0	0	0	0
			0			0		2	0	0	0	0	0	0	0	0	0	0	0	0	0	0	0	0	0	0	0	0
0						1	0		0	0	0	0	0	0	0	0	0	0	0	0	0	0	0	0	1	1
			0			0		0	0	0	0	0	0	0	0	0	0	0	0	0	0	0	0	0	1	1	0	0
		0				1	1		0	0	0	0	0	0	0	0	0	0	0	0	0	0	0	0	0	1
0						1	0		0	0	0	0	0	0	0	0	0	0	0	0	0	0	0	0	1	1
0						0	1		0	0	0	0	0	0	0	0	0	0	0	0	0	0	0	0	0	0
	0					0	1		0	0	0	0	0	0	0	0	0	0	0	0	0	0	0	0	0	0
	0					1	1		0	0	0	0	0	0	0	0	0	0	0	0	0	0	0	0	0	0
			0			0		1	0	0	0	0	0	0	0	0	0	0	0	0	0	0	0	1	0	0	0	0
0						0	2		0	0	0	0	0	0	0	0	0	0	0	0	0	0	0	1	1	1
			0			0		2	0	0	0	0	0	0	0	0	0	0	0	0	0	0	0	0	0	0	1	0
0						1	0		0	0	0	0	0	0	0	0	0	0	0	0	0	0	0	0	0	0
0						0	1		0	0	0	0	0	0	0	0	0	0	0	0	0	0	0	0	0	0
					0	0		0	0	0	0	0	0	0	0	0	0	0	0	0	0	0	0	1	1	1	1	1
1						0	1		0	0	0	0	0	0	0	0	0	0	0	0	0	0	0	0	1	1
	0					1	2		0	0	0	0	1	0	0	0	0	0	0	0	0	0	0	0	0	0
				0		0		1	0	0	0	0	0	0	0	0	0	0	0	0	0	0	0	0	0	1	0	0
	0					0	1		0	0	1	0	0	0	0	0	0	0	0	0	0	0	0	0	0	0
				0		0		0	0	0	0	0	0	0	0	0	0	0	0	0	0	0	0	0	0	1	0	0
	0					0	1		0	0	0	0	0	0	0	0	0	0	0	0	0	0	0	1	0	1
				0		0		2	0	0	0	0	0	0	0	0	0	0	0	0	0	0	0	0	1	1	1	1
	0					0	2		0	0	0	0	1	0	0	0	0	0	0	0	0	0	0	0	0	0
			0			0		0	0	0	0	0	0	0	0	0	0	0	0	0	0	0	0	0	0	0	0	0
		0				0	2		0	0	0	0	0	0	0	0	0	0	0	0	0	0	0	0	0	0
0						0	0		0	0	0	0	0	0	0	0	0	0	0	0	0	0	0	0	0	0
			0			0		0	0	0	0	0	0	0	0	0	0	0	0	0	0	0	0	1	1	1	1	1
		0				1	1		1	0	0	0	0	0	0	0	0	0	0	1	0	0	0	0	0	0
					0	0		0	0	0	0	0	0	0	0	0	0	0	0	0	0	0	0	0	0	1	1	1
0						2	0		0	0	0	0	0	0	0	0	0	0	0	0	0	0	0	0	0	1
			0			1		1	0	0	0	0	0	0	0	0	0	0	0	0	0	0	0	0	0	1	0	0
				0		0		0	0	0	0	0	1	0	0	0	0	0	0	0	0	0	0	0	0	0	1	0
			0			0		0	0	0	0	0	0	0	0	0	0	0	0	0	0	0	0	0	1	1	0	0
			0			0		0	0	0	0	0	0	0	0	0	0	0	0	0	0	0	0	0	1	1	1	0
0						1	0		0	0	0	0	0	0	0	0	0	0	0	0	0	0	0	1	1	1
		0				1	1		0	0	0	0	0	0	0	0	0	0	0	0	0	0	0	1	1	1
		0				0	0		0	0	0	0	0	0	0	0	0	0	0	0	0	0	0	0	0	0
				0		0		0	0	0	0	0	1	0	0	0	0	0	0	0	0	0	0	0	0	1	0	0
	0					1	0		0	0	0	0	0	0	0	0	0	0	0	0	0	0	0	0	1	1
	0					1	0		0	0	0	0	0	0	0	0	0	0	0	0	0	0	0	0	0	0
				0		0		0	0	0	0	0	0	0	0	0	0	1	0	0	0	0	0	0	1	0	1	0
0						0	0		0	0	0	0	0	0	0	0	0	0	0	0	0	0	0	1	1	1
	0					1	3		0	0	0	0	0	0	0	0	0	0	0	0	0	0	0	1	1	1
	0					1	0		0	0	0	0	1	0	0	0	0	0	0	0	0	0	0	1	1	0
		0				0	0		0	0	0	0	0	0	0	0	0	0	0	0	0	0	0	1	1	1
0						1	2		0	0	0	0	0	0	0	0	0	0	0	0	0	0	0	0	0	0
			0			1		2	0	0	0	0	0	0	0	0	0	0	0	0	0	0	0	1	1	0	0	0
			0			0		1	0	0	0	0	0	0	0	1	0	0	0	0	0	0	0	0	0	1	0	0
			0			0		0	0	0	0	0	0	0	0	0	0	0	0	0	0	0	0	0	0	1	0	1
			0			0		2	0	0	0	0	0	0	0	0	0	0	0	0	0	0	0	0	1	1	1	1
	0					1	1		0	0	0	0	0	0	0	0	0	0	0	0	0	0	0	0	0	0
				0		1		1	0	0	1	0	0	0	0	0	0	0	0	0	0	0	0	0	1	1	0	1
0						0	0		0	0	0	0	0	0	0	0	0	0	0	0	0	0	0	0	0	0
	0					2	0		0	0	0	0	0	0	0	0	0	0	0	0	0	0	0	1	1	1
	0					0	1		0	0	0	0	0	0	0	0	0	0	0	0	0	0	0	0	0	0
0						0	0		0	0	0	1	0	0	0	0	0	0	0	0	0	0	0	1	1	1
0						0	1		0	0	0	0	0	0	0	0	0	0	0	0	0	0	0	0	0	1
			0			0		1	0	0	0	0	0	0	0	0	0	0	0	0	0	0	0	0	0	1	0	0
			0			0		0	0	0	0	0	0	0	0	0	0	0	0	0	0	0	0	0	1	1	0	0
			0			0		0	0	0	0	0	0	0	0	0	0	0	0	0	0	0	0	0	1	1	1	1
			0			0		0	0	0	0	0	0	0	0	0	0	0	0	0	0	0	0	0	1	1	0	0
	0					0	1		0	0	0	0	1	0	0	0	0	0	0	0	0	0	0	1	1	1
			0			0		0	0	0	0	0	0	0	0	0	0	0	0	0	0	0	0	1	1	1	0	0
	0					0	0		0	0	0	0	0	0	0	0	0	0	0	0	0	0	0	1	1	1
			0			0		0	0	0	0	0	0	0	0	0	0	0	0	0	0	0	0	0	0	0	0	0
		0				0	1		0	0	0	0	0	0	0	0	0	0	0	0	0	0	0	0	0	1
	0					1	1		0	0	0	0	0	0	0	0	0	0	0	0	0	0	0	1	1	1
				0		0		1	0	0	0	0	0	0	0	0	0	0	0	0	0	0	0	0	1	0	0	0
0						2	2		0	0	0	0	0	0	0	0	0	0	0	0	0	0	0	1	1	1
0						0	0		0	0	0	0	0	0	0	0	0	0	0	0	0	0	0	0	0	0
			0			0		0	0	0	0	0	0	0	0	0	0	0	0	0	0	0	0	0	0	1	0	0
	0					0	1		0	0	0	0	0	0	0	1	0	0	0	0	1	0	0	1	1	1
				0		0		0	0	0	0	0	0	0	0	0	0	0	0	0	0	0	0	0	0	0	0	0
	0					0	0		0	0	0	0	0	0	0	0	0	0	0	0	0	0	0	0	1	1
				0		0		0	0	0	0	0	0	0	0	0	0	0	0	0	0	0	0	0	0	0	0	0
		0				2	1		0	0	0	0	0	0	0	0	0	0	0	0	0	0	0	0	0	0
			0			0		0	0	0	0	0	0	0	0	0	0	0	0	0	0	0	0	1	1	1	0	0
	0					1	1		0	0	0	0	1	0	0	0	0	0	0	0	0	0	0	0	0	1
				0		0		1	0	0	0	0	1	0	0	0	0	0	0	0	0	0	0	0	0	1	1	1
	0					0	1		0	0	0	0	0	0	0	0	0	0	0	0	0	0	0	1	1	0
	0					0	0		0	0	0	0	0	0	0	0	0	0	0	0	0	0	0	0	1	1
0						1	2		0	0	1	0	0	0	0	0	0	0	0	0	0	0	0	0	0	0
			0			0		0	0	0	0	0	0	0	0	0	0	0	0	0	0	0	0	0	0	1	0	0
0						1	0		0	0	0	0	0	0	0	0	0	0	0	0	0	0	0	1	1	1
		0				0	2		0	0	0	0	0	0	0	0	0	0	0	0	0	0	0	0	1	0
		0				1	0		0	0	0	0	0	0	0	0	0	0	0	0	0	0	0	1	0	1
					0	1		2	0	0	0	0	0	0	0	0	0	0	0	0	0	0	0	0	0	0	1	1
	0					1	2		0	0	0	0	0	0	0	0	0	0	0	0	0	0	0	1	1	1
	0					2	1		0	0	0	0	0	0	0	0	0	0	0	0	0	0	0	1	1	1
				0		1		0	0	0	0	0	1	0	0	0	0	0	0	0	0	0	0	0	0	0	0	0
	0					0	0		0	0	0	0	1	1	0	0	0	0	0	0	0	0	0	1	1	1
			0			1		0	0	0	0	0	0	0	0	0	0	0	0	0	0	0	0	0	0	0	0	0
0						0	0		0	0	0	0	0	0	0	0	0	0	0	0	0	0	0	1	1	1
0						1	2		0	0	0	0	0	0	0	0	0	0	0	0	0	0	0	1	1	1
		0				0	1		0	0	0	0	1	0	0	0	0	0	0	0	0	0	0	0	0	0
				0		0		0	0	0	0	0	0	0	0	0	0	0	0	0	0	0	0	0	0	0	0	0
	0					1	1		0	0	0	0	0	0	0	0	0	0	0	0	0	0	0	0	1	0
0						1	1		0	0	0	0	0	0	0	0	0	0	0	0	0	0	0	0	0	0
		0				0	2		1	0	0	0	0	0	0	0	0	0	0	0	0	0	0	0	0	0
0						1	0		1	0	0	0	0	0	0	0	0	0	0	0	0	0	0	0	0	0
			0			0		0	0	0	0	0	0	0	0	0	0	0	0	0	0	0	0	1	0	0	0	0
0						2	2		0	0	0	0	1	0	0	0	0	0	0	0	0	0	0	0	0	1
					0	0		0	0	0	0	0	0	0	0	0	0	0	0	0	0	0	0	0	1	1	1	0
		0				0	1		0	0	1	0	0	0	0	0	0	0	0	0	0	0	0	0	1	0
					0	0		1	0	0	0	0	0	0	0	0	0	0	0	0	0	0	0	1	1	1	1	1
0						0	2		0	0	0	0	0	0	0	0	0	0	0	0	0	0	0	0	1	0
			0			0		2	0	0	0	0	0	0	0	0	0	0	0	0	0	0	0	0	0	0	1	1
	0					0	1		0	0	0	0	0	0	0	0	0	0	0	0	0	0	0	0	0	1
				0		0		0	0	0	0	0	0	0	0	0	0	0	0	0	0	0	0	0	0	1	1	1
			0			0		2	0	0	0	0	0	0	0	0	0	0	0	0	0	0	0	1	1	1	1	1
0						0	1		0	0	0	0	0	0	0	0	0	0	0	0	0	0	0	0	0	0
0						1	1		0	0	0	0	0	0	0	0	0	0	0	0	0	0	0	0	0	0
0						2	2		0	0	0	0	0	0	0	0	0	0	0	0	0	0	0	0	0	0
			0			0		0	0	0	0	0	0	0	0	0	0	0	0	0	0	0	0	0	1	0	1	1
			0			0		0	0	0	0	0	0	0	0	0	0	0	0	0	0	0	0	0	0	0	0	0
				0		0		0	0	0	0	0	0	0	0	0	0	0	0	0	0	0	0	0	0	0	0	0
0						1	0		0	0	0	0	0	0	0	0	0	0	0	0	0	0	0	0	0	0
	0					1	1		0	0	0	0	0	0	0	0	0	0	0	0	0	0	0	0	1	0
				0		0		0	0	0	0	0	0	0	0	0	0	0	0	0	0	0	0	0	0	0	1	1
		0				0	1		1	0	1	0	0	0	0	1	0	0	0	1	0	0	0	0	0	0
					0	0		0	0	0	0	0	0	0	0	0	0	0	0	0	0	0	0	1	1	1	1	1
0						0	0		0	0	0	0	0	0	0	0	0	0	0	0	0	0	0	0	1	1
0						1	0		0	0	0	0	0	0	0	0	0	0	0	0	0	0	0	0	0	0
			0			0		0	0	0	0	0	1	0	0	0	0	0	0	0	0	0	0	1	1	1	0	1
		0				0	2		0	0	0	0	0	0	0	0	0	0	0	0	0	0	0	0	0	0
	0					0	2		0	0	0	0	1	0	0	0	0	0	0	0	0	0	0	0	0	1
				0		0		2	0	0	0	0	0	0	0	0	0	0	0	0	0	0	0	0	0	0	0	0
	0					0	1		0	0	0	0	0	0	0	0	0	0	0	0	0	0	0	0	0	1
			0			2		0	0	0	0	0	0	0	0	0	0	0	0	0	0	0	0	1	1	1	1	1
0						0	0		1	0	0	0	0	0	0	0	0	0	0	0	0	0	0	1	1	1
0						0	1		0	0	0	0	0	0	0	0	0	0	0	0	0	0	0	0	0	0
			0			0		2	0	0	0	0	0	0	0	0	0	0	0	0	0	0	0	1	1	1	1	1
		0				0	0		0	0	0	0	0	0	0	0	0	0	0	0	0	0	0	1	1	1
				0		0		0	0	0	0	0	0	0	0	0	0	0	0	0	0	0	0	0	1	1	0	0
	0					0	1		0	0	0	0	0	0	0	0	0	0	0	0	0	0	0	1	1	1
			0			0		2	0	0	0	0	0	0	0	0	0	0	0	0	0	0	0	1	1	1	1	1
			0			0		0	0	0	0	0	0	0	0	0	0	0	0	0	0	0	0	0	0	0	0	0
			0			0		0	0	0	0	0	0	0	0	0	0	0	0	0	0	0	0	0	0	0	1	1
	0					1	0		0	0	1	0	1	0	0	0	0	0	0	0	0	0	0	0	0	0
			0			0		3	0	0	0	0	0	0	0	0	0	0	0	0	0	0	0	1	1	1	1	1
0						1	2		0	0	0	0	0	0	0	0	0	0	0	0	0	0	0	0	0	1
			0			1		2	0	0	0	0	0	0	0	0	0	0	0	0	0	0	0	0	0	1	0	0
				0		0		0	0	0	0	0	0	0	0	0	0	0	0	0	0	0	0	0	0	0	1	1
0						1	1		0	0	0	0	0	0	0	0	0	0	0	0	0	0	0	0	0	0
			0			0		0	0	0	0	0	0	0	0	0	0	0	0	0	0	0	0	0	0	0	1	0
			0			0		1	0	0	0	0	0	0	0	0	0	0	0	0	0	0	0	0	1	1	1	0
0						0	0		0	0	0	0	0	0	0	0	0	0	0	0	0	0	0	0	0	0
	0					0	1		0	0	0	0	0	0	0	1	0	0	0	0	0	0	0	1	1	0
				0		0		1	0	0	0	0	0	0	0	0	0	0	0	0	0	0	0	0	0	0	1	1
	0					0	1		0	0	0	0	0	0	0	0	0	0	0	0	0	0	0	0	0	1
				0		0		0	0	0	0	0	0	0	0	0	0	0	0	0	0	0	0	0	0	1	0	0
0						0	0		0	0	0	0	0	0	0	0	0	0	0	0	0	0	0	0	1	1
0						0	1		0	0	0	0	0	0	0	0	0	0	0	0	0	0	0	0	0	0
0						0	1		1	0	0	0	0	0	0	0	0	0	0	0	0	0	0	0	0	0
		0				0	2		0	0	0	0	1	0	0	0	0	0	0	0	0	0	0	1	1	1
					0	0		0	0	0	0	0	0	0	0	0	0	0	0	0	0	0	0	0	0	0	0	0
0						0	1		0	0	0	0	0	0	0	0	0	0	0	0	0	0	0	0	0	0
	1					1	0		0	0	0	0	0	0	0	0	0	0	0	0	0	0	0	1	1	1
	0					0	0		0	0	0	0	1	1	0	0	0	0	0	0	0	0	0	0	0	0
				0		0		2	0	0	0	0	0	0	0	0	0	0	0	0	0	0	0	0	0	0	0	0
		0				0	1		0	0	0	0	0	0	0	0	0	0	0	0	0	0	0	1	1	1
					0	0		0	0	0	0	0	0	0	0	0	0	0	0	0	0	0	0	1	1	1	1	0
	0					0	1		1	0	0	0	0	0	0	0	0	0	0	0	0	0	0	0	0	0
			0			0		1	0	0	0	0	0	0	0	0	0	0	0	0	0	0	0	0	1	0	1	1
	0					0	2		0	0	0	0	0	0	0	0	0	0	0	0	0	0	0	0	0	0
				0		0		0	0	0	0	0	0	0	0	0	0	0	0	0	0	0	0	0	0	1	1	0
		0				1	1		1	0	0	0	0	0	0	0	0	0	0	0	0	0	0	0	0	0
				0		0		1	0	0	0	0	0	0	0	0	0	0	0	0	0	0	0	0	0	0	0	0
		0				0	2		0	0	0	0	0	0	0	0	0	0	0	0	0	0	0	0	0	0
				0		0		0	1	0	0	0	0	0	0	0	0	0	0	0	0	0	0	0	0	0	0	0
					0	0		0	0	0	0	0	0	0	0	0	0	0	0	0	0	0	0	0	0	0	0	0
		0				0	1		0	0	0	0	0	0	0	0	0	0	0	0	0	0	0	0	0	0
				0		0		1	0	0	0	0	0	0	0	0	0	0	0	0	0	0	0	0	0	0	1	0
0						0	2		0	0	0	0	0	0	0	0	0	0	0	0	0	0	0	0	1	0
			0			0		0	0	0	0	0	0	0	0	0	0	0	0	0	0	0	0	1	1	1	0	0
		0				1	1		0	0	0	0	0	0	0	0	0	0	0	0	0	0	0	0	0	0
0						0	1		0	0	0	0	0	0	0	0	0	0	0	0	0	0	0	1	1	1
			0			1		0	0	0	0	0	0	0	0	0	0	0	0	0	0	0	0	1	1	1	1	1
		0				0	1		0	0	1	0	1	0	0	0	0	0	0	0	0	0	0	0	0	0
		0				0	0		0	0	0	0	0	0	1	0	0	0	0	0	0	0	0	0	1	1
				0		0		0	0	0	0	0	0	0	0	0	0	0	0	0	0	0	0	0	0	0	1	1
		0				0	1		1	0	0	0	0	0	0	0	0	0	0	0	0	0	0	0	0	0
	0					2	2		0	0	0	0	0	0	0	0	0	0	0	0	0	0	0	1	1	1
0						0	1		0	0	0	0	0	0	0	0	0	0	0	0	0	0	0	0	0	0
0						1	0		0	0	0	0	0	0	0	0	0	0	0	0	0	0	0	0	0	0
	0					2	1		0	0	0	0	0	0	0	0	0	0	0	0	0	0	0	1	1	1
				0		0		0	0	0	0	0	0	0	0	0	0	0	0	0	0	0	0	1	1	1	0	1
		0				0	2		0	0	0	0	1	0	0	0	0	0	0	0	0	0	1	1	1	1
			0			0		0	0	0	0	0	0	0	0	0	0	0	0	0	0	0	0	1	1	1	1	1
		0				0	1		1	0	0	0	1	0	0	0	0	0	0	0	0	0	0	0	0	0
0						1	2		0	0	0	0	0	0	0	0	0	0	0	0	0	0	0	0	0	0
			0			0		0	0	0	0	0	0	0	0	0	0	0	0	0	0	0	0	0	1	1	0	0
0						1	1		0	0	0	0	0	0	0	0	0	0	0	0	0	0	0	0	0	0
			0			0		1	0	0	0	0	0	0	0	0	0	0	0	0	0	0	0	0	0	0	0	0
				0		0		0	0	0	0	0	1	0	0	0	0	0	0	0	0	0	0	1	1	1	1	1
0						0	1		0	0	0	0	0	0	0	0	0	0	0	0	0	0	0	0	0	0
0						0	0		0	0	0	0	0	0	0	0	0	0	0	0	0	0	0	1	1	1
					0	0		0	0	0	1	0	0	0	0	0	0	0	0	0	0	0	0	1	1	0	0	0
0						0	0		0	0	0	0	0	0	0	0	0	0	0	0	1	0	0	1	1	1
	0					0	1		0	0	0	0	1	0	0	0	0	0	0	0	0	0	0	0	1	0
1						0	0		0	0	0	0	0	0	0	0	0	0	0	0	0	0	0	0	1	1
	0					0	1		0	0	0	0	0	0	0	0	0	0	0	0	0	0	0	0	1	0
			0			0		0	0	0	0	0	0	0	0	0	0	0	0	0	0	0	0	0	0	0	0	0
0						2	1		0	0	0	0	0	0	0	0	0	0	0	0	0	0	0	0	0	0
0						0	0		0	0	0	0	0	0	0	0	0	0	0	0	0	0	0	0	0	0
			0			0		0	0	0	0	0	0	0	0	0	0	0	0	0	0	0	0	1	1	1	0	1
	0					2	2		1	0	0	0	1	0	0	0	1	0	0	0	0	0	0	1	1	1
				0		2		0	0	0	1	0	1	0	0	0	0	0	0	0	0	0	0	1	0	1	0	0
0						1	0		0	0	0	0	0	0	0	0	0	0	0	0	0	0	0	1	1	1
					0	0		0	0	0	0	0	1	0	0	0	0	0	0	0	0	0	0	0	1	0	0	0
		0				1	0		0	0	0	0	1	0	0	0	0	0	0	0	0	0	0	0	0	1
	0					0	2		0	0	0	0	1	0	0	0	0	0	0	0	0	0	0	1	1	1
				0		0		0	0	0	0	0	0	0	0	0	0	0	0	0	0	0	0	1	1	1	0	0
0						1	1		0	0	0	0	0	0	0	0	0	0	0	0	0	0	0	0	0	0
0						0	0		0	0	0	0	0	0	0	0	0	0	0	0	0	0	0	1	1	0
0						2	1		0	0	0	0	0	0	0	0	0	0	0	0	0	0	0	0	0	0
			0			0		2	0	0	0	0	0	0	0	0	0	0	0	0	0	1	0	0	0	0	0	0
			0			0		0	0	0	0	0	0	0	0	0	0	0	0	0	0	0	0	0	0	1	1	1
		0				0	1		0	0	0	0	0	0	0	0	0	0	0	0	0	0	0	0	0	0
0						1	1		0	0	0	0	0	0	0	0	0	0	0	0	0	0	0	1	1	1
			0			1		0	0	0	0	0	0	0	0	0	0	0	0	0	0	0	0	1	1	1	1	1
0						0	0		1	0	1	0	1	0	0	0	0	0	0	0	0	0	0	0	0	0
0						1	1		0	0	0	0	0	0	0	0	0	0	0	0	0	0	0	1	1	1
	0					1	0		0	0	0	0	0	0	0	0	0	0	0	0	0	0	0	0	0	0
				0		0		0	0	0	0	0	0	0	0	0	0	0	0	0	0	0	0	0	1	1	1	1
	0					0	0		0	0	0	0	0	0	0	0	0	0	0	0	0	0	0	0	0	0
	0					0	2		0	0	0	0	1	0	0	0	0	0	0	0	0	0	0	1	1	1
	0					0	0		0	0	0	1	0	0	0	0	0	0	0	0	0	0	0	0	0	0
0						0	0		0	0	0	0	0	0	0	0	0	0	0	0	0	0	0	1	1	1
0						0	0		0	0	0	0	0	0	0	0	0	0	0	0	0	0	0	1	1	1
	0					0	1		0	0	0	0	0	0	0	0	0	0	0	0	0	0	0	0	0	0
		0				0	1		0	0	0	0	0	0	0	0	0	0	0	0	0	0	0	0	0	0
				0		0		1	0	0	0	0	0	0	0	0	0	0	0	0	0	0	0	0	0	0	0	0
			0			0		0	0	0	0	0	1	0	0	0	0	0	0	0	0	0	1	0	1	1	0	0
	0					1	1		0	0	0	0	0	0	0	0	0	0	0	0	0	0	0	0	0	0
				0		0		0	0	0	0	0	0	0	0	0	0	0	0	0	0	0	0	0	0	0	0	0
	0					1	0		1	0	1	0	0	0	0	0	0	0	0	0	0	0	0	0	1	0
	0					2	0		0	0	1	1	0	0	0	0	0	0	0	0	0	0	0	0	1	1
				0		0		0	0	0	0	0	0	0	0	0	0	0	0	1	0	0	0	0	1	1	1	1
0						0	1		0	0	0	0	0	0	0	0	0	0	0	0	0	0	0	0	1	0
0						0	1		0	0	0	0	0	0	0	0	0	0	0	0	0	0	0	1	1	1
			0			0		0	0	0	0	0	0	0	0	0	0	0	0	0	0	0	0	0	0	0	0	0
	0					1	2		0	0	0	0	0	0	0	0	0	0	0	0	0	0	0	0	0	0
				0		0		2	0	0	0	0	1	0	0	0	1	0	0	0	0	0	0	0	0	0	0	0
	0					1	0		0	0	0	0	0	0	0	0	0	0	0	0	0	0	0	0	0	0
				0		0		1	0	0	0	0	0	0	0	0	0	0	0	0	0	0	0	0	0	0	1	0
0						1	2		0	0	0	0	0	0	0	0	0	0	0	0	0	0	0	0	0	1
			0			1		2	0	0	0	0	0	0	0	0	0	0	0	0	0	0	0	0	0	0	0	0
				0		0		0	0	0	0	0	0	0	0	0	0	0	0	0	0	0	0	0	0	0	0	0
0						0	1		0	0	0	0	0	0	0	0	0	0	0	0	0	0	0	0	0	0
			0			0		0	0	0	0	0	0	0	0	0	0	0	0	0	0	0	0	0	1	1	1	1
0						0	1		0	0	0	0	0	0	0	0	0	0	0	0	0	0	0	0	0	0
		1				0	1		0	0	0	0	0	0	0	0	0	0	0	0	0	0	0	1	1	1
	0					0	1		0	0	0	0	0	0	0	0	0	0	0	0	0	0	0	0	0	0
				0		0		0	0	0	0	0	0	0	0	0	0	0	0	0	0	0	0	0	0	0	0	0
	0					1	2		0	0	0	0	0	0	0	0	0	0	0	0	0	0	0	0	0	0
				0		0		0	0	0	0	0	0	0	0	0	0	0	0	0	0	0	0	0	0	0	0	0
0						2	1		0	0	0	0	0	0	0	0	0	0	0	0	0	0	0	1	0	1
0						2	2		0	0	0	0	0	0	0	0	0	0	0	0	0	0	0	1	1	1
				0		1		0	0	0	0	0	0	0	0	0	0	0	0	0	0	0	0	0	0	0	0	0
			0			1		2	0	0	0	1	0	0	0	0	0	0	0	0	0	1	0	0	0	0	0	1
0						1	1		0	0	0	0	0	0	0	0	0	0	0	0	0	0	0	0	0	0
		0				0	0		0	0	0	0	1	0	0	0	0	0	0	0	0	0	0	0	0	0
0						1	0		0	0	0	0	1	0	0	0	0	0	0	0	0	0	0	0	0	0
		1				0	0		0	0	0	0	0	0	0	0	0	0	0	0	0	0	1	1	1	1
	0					0	1		0	0	0	0	1	0	0	0	0	0	0	0	0	0	0	1	1	1
	0					1	1		1	0	0	0	0	0	0	0	0	0	0	0	0	0	0	1	1	1
			0			0		0	0	0	0	0	0	0	0	0	0	0	0	0	0	0	0	0	0	0	0	0
1						2	1		0	0	0	1	0	0	0	0	0	0	0	0	0	0	0	1	1	1
0						0	2		0	0	0	0	0	0	0	0	0	0	0	0	0	0	0	0	1	1
	0					1	1		0	0	0	0	0	0	0	0	0	0	0	0	0	0	0	0	0	0
			0			0		0	0	0	0	0	0	0	0	0	0	0	0	0	0	0	0	0	1	1	0	0
	0					0	1		0	0	0	0	1	0	0	0	0	0	0	0	0	0	0	0	1	1
				0		0		2	0	0	0	0	0	0	0	0	0	0	0	0	0	0	0	1	1	0	0	1
	0					0	1		0	0	0	0	0	0	0	0	0	0	0	0	0	0	0	0	0	0
			0			0		0	0	0	0	0	0	0	0	0	0	0	0	0	0	0	0	0	0	0	0	0
0						1	0		0	0	0	0	0	0	0	0	0	0	0	0	0	0	0	1	1	1
	0					1	2		0	0	0	0	0	0	0	0	0	0	0	0	0	0	0	0	0	1
		0				0	1		0	0	1	0	1	0	0	0	0	0	0	0	0	0	0	1	1	1
[truncated: 38,598 more rows]
